# Supplementary material for: Stabilizing the closed SARS-CoV-2 spike trimer
Source: Nat Commun. 2021 Jan 11;12:244. doi: 10.1038/s41467-020-20321-x (PMC7801441; doi:10.1038/s41467-020-20321-x)
Supplement: Supplementary file 3 — Source Data [file 41467_2020_20321_MOESM3_ESM.xlsx]

## Sheet: Fig 1a
Time (min)	COR200449 T572I	COR200151.5 delta-furin	COR200468 F888C_G880C (DS1)	COR200430 N532P	COR200489 S884C_A893C (DS 2)	94_COR200195 A892P	150_COR200232 D614N	COR200550 D614G			Time (min)	COR200196 A942P	COR200151 delta-furin	COR200529 T941G	COR200530 S943G	COR200531 A944G	COR200533 T941P	COR200535 A944P			Time (min)	COR200017 S-2P	COR200151 delta-furin	COR200235 K986P	COR200236 V987P			Time (min)	COR200017.5 S-2P	COR200386 F888C_G880C (DS1)	COR200348 N532P	COR200407 S884C_A893C (DS2)	COR200152 A892P	COR200153 A942P	82_COR200189 D614N	COR200367 T572I
0.000572	-0.23997	-0.21514	-0.51253	-0.58693	0	-0.84338	-0.89444	-0.2109			0.000566	-0.68998	-0.46659	-0.77599	-0.5808	-0.63375	-0.67013	-0.61902			0.000566	-0.55122	-0.46659	-0.70268	-0.74175			0.000572	0.14036	-0.00719	-0.09551	-0.50388	0.17585	-0.2511	-0.87578	0.15857
0.001155	0.239998	0.215135	0.512553	0.587	0.423239	-0.84363	-0.89475	-0.21075			0.001149	-0.6901	-0.46653	-0.77597	-0.58088	-0.63379	-0.6702	-0.61909			0.001149	-0.55121	-0.46653	-0.7027	-0.74184			0.001155	0.140294	-0.00722	-0.09549	-0.50379	0.17571	-0.2513	-0.87596	0.158496
0.001738	0.239998	0.215107	0.512697	0.58726	0.42492	-0.84512	-0.89662	-0.2098			0.001733	-0.69075	-0.46627	-0.77589	-0.58135	-0.63407	-0.67064	-0.6195			0.001733	-0.55108	-0.46627	-0.70284	-0.74236			0.001738	0.14001	-0.00742	-0.09545	-0.50349	0.17478	-0.25258	-0.87701	0.15802
0.002322	0.23952	0.21503	0.513112	0.587447	0.4292	-0.84925	-0.90181	-0.20706			0.002316	-0.6922	-0.46588	-0.77578	-0.58285	-0.63511	-0.67209	-0.62054			0.002316	-0.55071	-0.46588	-0.70325	-0.74371			0.002322	0.13954	-0.00782	-0.09566	-0.5033	0.17215	-0.25641	-0.88	0.15668
0.002905	0.2378	0.21493	0.513778	0.58679	0.435616	-0.85634	-0.91075	-0.20218			0.002899	-0.6941	-0.46595	-0.7756	-0.58604	-0.63722	-0.67501	-0.62233			0.002899	-0.55001	-0.46595	-0.70395	-0.74586			0.002905	0.13929	-0.00833	-0.09654	-0.50402	0.16755	-0.26371	-0.88548	0.15465
0.003488	0.23455	0.21483	0.514328	0.58506	0.442167	-0.8651	-0.92184	-0.196			0.003483	-0.69565	-0.46724	-0.77498	-0.59141	-0.64	-0.67923	-0.62519			0.003483	-0.54916	-0.46724	-0.7049	-0.74815			0.003488	0.13962	-0.00889	-0.09811	-0.50601	0.16182	-0.27379	-0.89318	0.15293
0.004072	0.23026	0.21464	0.514318	0.58307	0.447458	-0.87385	-0.93283	-0.18982			0.004066	-0.69641	-0.47008	-0.77354	-0.59864	-0.64263	-0.68379	-0.62958			0.004066	-0.54844	-0.47008	-0.70605	-0.74986			0.004072	0.140426	-0.00968	-0.09996	-0.50907	0.15614	-0.28469	-0.90219	0.15241
0.004655	0.22578	0.21407	0.513764	0.58202	0.451313	-0.88141	-0.94209	-0.18473			0.004649	-0.69662	-0.47408	-0.77154	-0.60631	-0.64458	-0.68743	-0.63534			0.004649	-0.54804	-0.47408	-0.70717	-0.75071			0.004655	0.141259	-0.01099	-0.10174	-0.5131	0.1512	-0.29437	-0.91129	0.15319
0.005238	0.22188	0.21317	0.51307	0.58245	0.453921	-0.88732	-0.94885	-0.18187			0.005233	-0.69656	-0.47803	-0.76985	-0.61257	-0.6459	-0.68948	-0.64154			0.005233	-0.54788	-0.47803	-0.7078	-0.75088			0.005238	0.141813	-0.01295	-0.10317	-0.51805	0.14715	-0.30162	-0.91924	0.15489
0.005822	0.21908	0.21266	0.512595	0.58396	0.455235	-0.89172	-0.95326	-0.18205			0.005816	-0.69596	-0.48052	-0.7692	-0.6163	-0.64668	-0.69021	-0.64714			0.005816	-0.54766	-0.48052	-0.70763	-0.75077			0.005822	0.142214	-0.01512	-0.10379	-0.52324	0.14378	-0.30642	-0.92521	0.15705
0.006405	0.21738	0.21328	0.512553	0.58575	0.454848	-0.89499	-0.95619	-0.18458			0.006399	-0.69439	-0.48077	-0.76964	-0.61758	-0.64686	-0.69035	-0.6514			0.006399	-0.54708	-0.48077	-0.70667	-0.75074			0.006405	0.142632	-0.01689	-0.10323	-0.52749	0.14074	-0.30959	-0.92898	0.158989
0.006988	0.21635	0.21494	0.51328	0.587303	0.452589	-0.8974	-0.95874	-0.18771			0.006983	-0.69184	-0.47874	-0.77055	-0.61704	-0.64644	-0.69058	-0.65388			0.006983	-0.546	-0.47874	-0.70499	-0.75073			0.006988	0.142893	-0.01797	-0.10128	-0.53039	0.1379	-0.31209	-0.93093	0.160098
0.007572	0.21545	0.216872	0.515021	0.588444	0.449279	-0.89924	-0.96146	-0.19015			0.007566	-0.6887	-0.47484	-0.77125	-0.61546	-0.64559	-0.69143	-0.65447			0.007566	-0.54436	-0.47484	-0.70275	-0.75022			0.007572	0.142907	-0.0183	-0.09796	-0.53276	0.13546	-0.31442	-0.93178	0.160321
0.008155	0.21454	0.218395	0.517358	0.588783	0.446187	-0.90087	-0.96423	-0.19165			0.008149	-0.6854	-0.46983	-0.77142	-0.61371	-0.6445	-0.69285	-0.65363			0.008149	-0.5423	-0.46983	-0.70064	-0.74891			0.008155	0.142879	-0.01794	-0.09388	-0.53483	0.13368	-0.31661	-0.93225	0.160163
0.008738	0.21399	0.219242	0.519202	0.587833	0.443993	-0.90264	-0.96682	-0.19261			0.008733	-0.68235	-0.46486	-0.77113	-0.61243	-0.64326	-0.69428	-0.65237			0.008733	-0.54017	-0.46486	-0.69937	-0.74718			0.008738	0.142819	-0.01753	-0.09013	-0.53534	0.13253	-0.31862	-0.93282	0.160233
0.009322	0.21422	0.219303	0.51972	0.58577	0.442676	-0.90487	-0.9693	-0.19367			0.009316	-0.67993	-0.46107	-0.77068	-0.61162	-0.64168	-0.69528	-0.65173			0.009316	-0.53823	-0.46107	-0.69914	-0.74568			0.009322	0.142554	-0.01767	-0.08751	-0.53333	0.13189	-0.32079	-0.93363	0.160693
0.009905	0.21519	0.218526	0.519278	0.58346	0.441926	-0.90766	-0.97184	-0.19514			0.009899	-0.6783	-0.45898	-0.77051	-0.61089	-0.63961	-0.69585	-0.65192			0.009899	-0.53647	-0.45898	-0.69956	-0.74468			0.009905	0.142111	-0.01815	-0.08597	-0.52967	0.13186	-0.32352	-0.93442	0.161215
0.010488	0.21657	0.217278	0.518751	0.58172	0.441395	-0.91072	-0.97447	-0.19654			0.010483	-0.67759	-0.45835	-0.77091	-0.61016	-0.63763	-0.69596	-0.65224			0.010483	-0.53476	-0.45835	-0.69986	-0.74405			0.010488	0.141776	-0.01826	-0.08504	-0.52653	0.13273	-0.32683	-0.93499	0.161406
0.011072	0.21812	0.216369	0.518486	0.58078	0.441027	-0.91367	-0.97711	-0.19698			0.011066	-0.6777	-0.45866	-0.77185	-0.60966	-0.63684	-0.69566	-0.65197			0.011066	-0.53322	-0.45866	-0.69916	-0.74351			0.011072	0.141747	-0.01763	-0.0844	-0.52589	0.1346	-0.33044	-0.93567	0.161238
0.011655	0.21976	0.216258	0.51837	0.57981	0.441204	-0.91641	-0.97963	-0.19614			0.011649	-0.67813	-0.45939	-0.77302	-0.60946	-0.63744	-0.69509	-0.65115			0.011649	-0.53244	-0.45939	-0.69735	-0.74306			0.011655	0.141692	-0.01676	-0.08409	-0.528	0.13716	-0.334	-0.93693	0.161108
0.012238	0.22118	0.216426	0.518221	0.57756	0.442229	-0.9189	-0.98187	-0.19454			0.012233	-0.67837	-0.46019	-0.77399	-0.60957	-0.63833	-0.69415	-0.65043			0.012233	-0.53284	-0.46019	-0.69537	-0.74275			0.012238	0.141045	-0.01654	-0.08449	-0.531	0.13976	-0.33708	-0.93857	0.161438
0.012822	0.22203	0.216086	0.517796	0.57407	0.443779	-0.92081	-0.98374	-0.19301			0.012816	-0.67832	-0.46069	-0.77416	-0.6102	-0.63856	-0.69244	-0.65006			0.012816	-0.53392	-0.46069	-0.6941	-0.74223			0.012822	0.13968	-0.01702	-0.08555	-0.53242	0.14158	-0.33949	-0.93993	0.162342
0.013405	0.22238	0.215322	0.516893	0.5711	0.445106	-0.92173	-0.9853	-0.19208			0.013399	-0.67806	-0.46063	-0.77322	-0.61141	-0.63827	-0.6899	-0.64961			0.013399	-0.53477	-0.46063	-0.69347	-0.7411			0.013405	0.13818	-0.01716	-0.08662	-0.53107	0.14181	-0.34144	-0.9408	0.163413
0.013988	0.22241	0.21494	0.515631	0.57063	0.445833	-0.92177	-0.98686	-0.19222			0.013983	-0.67766	-0.46014	-0.77144	-0.61264	-0.63805	-0.6871	-0.64867			0.013983	-0.53521	-0.46014	-0.693	-0.73949			0.013988	0.13716	-0.0162	-0.08725	-0.52736	0.1402	-0.34307	-0.94151	0.163856
0.014572	0.22206	0.215275	0.514588	0.57311	0.446279	-0.92152	-0.98883	-0.19392			0.014566	-0.67712	-0.4596	-0.76941	-0.61328	-0.63842	-0.68511	-0.64744			0.014566	-0.53565	-0.4596	-0.69248	-0.73802			0.014572	0.13661	-0.01458	-0.08764	-0.52227	0.13737	-0.34418	-0.94252	0.163319
0.015155	0.22121	0.215685	0.514463	0.57735	0.446675	-0.92148	-0.99116	-0.19699			0.015149	-0.67621	-0.45944	-0.76769	-0.6133	-0.63967	-0.68442	-0.64654			0.015149	-0.53615	-0.45944	-0.69172	-0.73708			0.015155	0.13608	-0.01333	-0.08832	-0.51718	0.13426	-0.34456	-0.94394	0.162472
0.015738	0.22017	0.215257	0.515613	0.58157	0.446876	-0.92185	-0.99327	-0.20008			0.015733	-0.67465	-0.46017	-0.76664	-0.61325	-0.64177	-0.68445	-0.64645			0.015733	-0.53629	-0.46017	-0.6906	-0.73625			0.015738	0.13533	-0.01308	-0.08962	-0.51381	0.13147	-0.34464	-0.9456	0.162123
0.016322	0.21937	0.21368	0.517853	0.58421	0.447061	-0.92251	-0.99484	-0.20174			0.016316	-0.67257	-0.46211	-0.7663	-0.61341	-0.64417	-0.68442	-0.64732			0.016316	-0.53599	-0.46211	-0.68917	-0.73499			0.016322	0.13441	-0.0137	-0.09128	-0.51365	0.12936	-0.3453	-0.94729	0.162346
0.016905	0.21878	0.21139	0.520181	0.58422	0.447816	-0.92348	-0.99608	-0.20175			0.016899	-0.67028	-0.46477	-0.76649	-0.61353	-0.64613	-0.68435	-0.64877			0.016899	-0.53555	-0.46477	-0.68764	-0.7334			0.016905	0.13358	-0.01468	-0.09265	-0.51733	0.1283	-0.34721	-0.94892	0.162831
0.017488	0.21822	0.20924	0.521252	0.58194	0.449157	-0.92492	-0.99718	-0.20088			0.017483	-0.66782	-0.46703	-0.76695	-0.61342	-0.647	-0.68468	-0.65016			0.017483	-0.53511	-0.46703	-0.68613	-0.73181			0.017488	0.1333	-0.01547	-0.09349	-0.52428	0.12846	-0.35036	-0.9503	0.163161
0.018072	0.2178	0.20794	0.520428	0.57927	0.450344	-0.92663	-0.99804	-0.19975			0.018066	-0.66521	-0.4678	-0.76752	-0.61311	-0.64639	-0.68558	-0.65089			0.018066	-0.53427	-0.4678	-0.68491	-0.73026			0.018072	0.13404	-0.01559	-0.09433	-0.53263	0.12942	-0.35395	-0.95132	0.163022
0.018655	0.2178	0.20777	0.518095	0.57845	0.450983	-0.92815	-0.99853	-0.19838			0.018649	-0.66277	-0.46674	-0.76792	-0.6124	-0.64436	-0.6869	-0.65081			0.018649	-0.53263	-0.46674	-0.68424	-0.72888			0.018655	0.13587	-0.015	-0.09571	-0.54004	0.13063	-0.3567	-0.95216	0.162239
0.019238	0.21831	0.2087	0.515161	0.58023	0.45183	-0.92933	-0.99868	-0.19653			0.019233	-0.66099	-0.46442	-0.7676	-0.61125	-0.6415	-0.68838	-0.65017			0.019233	-0.53045	-0.46442	-0.68415	-0.72791			0.019238	0.1383	-0.01421	-0.09762	-0.54523	0.13171	-0.35806	-0.95336	0.160875
0.019822	0.21916	0.21042	0.51247	0.58353	0.45353	-0.93047	-0.99854	-0.19451			0.019816	-0.6601	-0.46169	-0.76605	-0.61008	-0.63864	-0.6899	-0.64942			0.019816	-0.52834	-0.46169	-0.68437	-0.72735			0.019822	0.140569	-0.01405	-0.09938	-0.54806	0.13253	-0.35848	-0.95521	0.159497
0.020405	0.22017	0.21243	0.51044	0.58674	0.455523	-0.93184	-0.99824	-0.19348			0.020399	-0.65982	-0.45881	-0.76338	-0.60938	-0.63646	-0.69138	-0.64886			0.020399	-0.52672	-0.45881	-0.68446	-0.72682			0.020405	0.141976	-0.01503	-0.10008	-0.54874	0.13317	-0.35866	-0.95731	0.15891
0.020988	0.22104	0.21422	0.50895	0.588806	0.457149	-0.93311	-0.99806	-0.19443			0.020983	-0.65954	-0.45579	-0.76013	-0.6094	-0.63524	-0.69257	-0.64854			0.020983	-0.5257	-0.45579	-0.68396	-0.72599			0.020988	0.14245	-0.01678	-0.09918	-0.54768	0.13397	-0.35907	-0.95875	0.159264
0.021572	0.22144	0.215485	0.50782	0.589453	0.458508	-0.93376	-0.99829	-0.19713			0.021566	-0.65878	-0.45292	-0.75678	-0.61	-0.6352	-0.69317	-0.64834			0.021566	-0.525	-0.45292	-0.68252	-0.72487			0.021572	0.142744	-0.01808	-0.09702	-0.54586	0.13526	-0.36	-0.95881	0.159953
0.022155	0.22128	0.216388	0.50729	0.589119	0.459565	-0.93382	-0.9991	-0.20037			0.022149	-0.65737	-0.45062	-0.75383	-0.61088	-0.63652	-0.69305	-0.64803			0.022149	-0.52429	-0.45062	-0.68031	-0.72361			0.022155	0.143727	-0.01792	-0.09453	-0.5445	0.13697	-0.36136	-0.95739	0.160391
0.022738	0.22089	0.217338	0.50786	0.588523	0.459495	-0.93363	-1.00038	-0.20288			0.022733	-0.65537	-0.44897	-0.75176	-0.61202	-0.63879	-0.69238	-0.64729			0.022733	-0.52343	-0.44897	-0.67793	-0.72218			0.022738	0.145557	-0.01628	-0.09252	-0.5443	0.13856	-0.36275	-0.95507	0.160414
0.023322	0.22044	0.218544	0.50962	0.588146	0.457577	-0.93345	-1.00154	-0.20395			0.023316	-0.65307	-0.44787	-0.75077	-0.61359	-0.6408	-0.69158	-0.64581			0.023316	-0.52251	-0.44787	-0.67582	-0.72033			0.023322	0.147546	-0.01397	-0.09148	-0.54494	0.13959	-0.36361	-0.95258	0.160135
0.023905	0.21947	0.219778	0.51179	0.588295	0.454085	-0.93344	-1.00199	-0.20364			0.023899	-0.65083	-0.44735	-0.75071	-0.61565	-0.64165	-0.6915	-0.64374			0.023899	-0.52156	-0.44735	-0.67393	-0.71808			0.023905	0.148732	-0.01193	-0.09149	-0.54572	0.14005	-0.36345	-0.95036	0.159795
0.024488	0.21754	0.220644	0.51307	0.589068	0.450298	-0.93358	-1.00195	-0.20248			0.024483	-0.64876	-0.44738	-0.75109	-0.61792	-0.64133	-0.6929	-0.64188			0.024483	-0.52063	-0.44738	-0.67191	-0.716			0.024488	0.148598	-0.01079	-0.0924	-0.54631	0.1403	-0.36223	-0.94865	0.159501
0.025072	0.21516	0.221124	0.512614	0.590074	0.447649	-0.93361	-1.00208	-0.20079			0.025066	-0.64678	-0.44758	-0.7512	-0.61979	-0.6402	-0.69554	-0.64114			0.025066	-0.5197	-0.44758	-0.6698	-0.71492			0.025072	0.147354	-0.01065	-0.0939	-0.54645	0.1408	-0.36042	-0.94721	0.159148
0.025655	0.21312	0.221478	0.5106	0.5908	0.446568	-0.93336	-1.00248	-0.19871			0.025649	-0.64469	-0.44742	-0.75041	-0.62104	-0.63847	-0.69801	-0.6419			0.025649	-0.51879	-0.44742	-0.66814	-0.71517			0.025655	0.145748	-0.01111	-0.09555	-0.54544	0.14178	-0.35861	-0.94557	0.158626
0.026238	0.21146	0.221827	0.508	0.591121	0.446634	-0.93282	-1.00261	-0.19669			0.026233	-0.64237	-0.44669	-0.74869	-0.62199	-0.63622	-0.69874	-0.64386			0.026233	-0.51807	-0.44669	-0.66754	-0.71628			0.026238	0.144663	-0.01165	-0.09683	-0.54262	0.14318	-0.35718	-0.94357	0.15787
0.026822	0.20978	0.222022	0.50583	0.59107	0.447695	-0.93212	-1.00216	-0.19596			0.026816	-0.63999	-0.44568	-0.74675	-0.62276	-0.63368	-0.69759	-0.64648			0.026816	-0.51768	-0.44568	-0.66809	-0.71755			0.026822	0.144602	-0.01202	-0.09719	-0.53799	0.14469	-0.35609	-0.94153	0.1568
0.027405	0.20826	0.221827	0.50464	0.590497	0.44988	-0.93136	-1.00126	-0.19779			0.027399	-0.6378	-0.4448	-0.74559	-0.62281	-0.63122	-0.69575	-0.64937			0.027399	-0.51748	-0.4448	-0.66918	-0.7185			0.027405	0.145366	-0.0126	-0.09637	-0.53241	0.14605	-0.35509	-0.93955	0.15561
0.027988	0.2077	0.220975	0.5045	0.588979	0.452608	-0.93044	-1.00013	-0.20222			0.027983	-0.63575	-0.44424	-0.74577	-0.62153	-0.62908	-0.69406	-0.65196			0.027983	-0.51712	-0.44424	-0.66988	-0.71881			0.027988	0.146218	-0.01389	-0.09498	-0.52692	0.14729	-0.35394	-0.93734	0.15485
0.028572	0.20849	0.219457	0.50548	0.58618	0.454656	-0.9293	-0.99887	-0.20786			0.028566	-0.63375	-0.4439	-0.74717	-0.61913	-0.62754	-0.69225	-0.65333			0.028566	-0.51654	-0.4439	-0.66964	-0.71838			0.028572	0.146395	-0.0158	-0.09407	-0.52274	0.1487	-0.35253	-0.93466	0.15477
0.029155	0.21002	0.217715	0.50762	0.58236	0.455146	-0.92786	-0.99754	-0.21297			0.029149	-0.63218	-0.44349	-0.74915	-0.61665	-0.62722	-0.68998	-0.65293			0.029149	-0.51603	-0.44349	-0.6686	-0.71763			0.029155	0.145664	-0.01756	-0.09407	-0.52106	0.15029	-0.35081	-0.93148	0.15497
0.029738	0.21168	0.21643	0.5105	0.57864	0.45447	-0.92621	-0.99612	-0.21633			0.029733	-0.63152	-0.44277	-0.75073	-0.61513	-0.62874	-0.68763	-0.65123			0.029733	-0.51579	-0.44277	-0.6673	-0.71704			0.029738	0.144295	-0.01856	-0.09445	-0.52228	0.15196	-0.34907	-0.92765	0.15503
0.030322	0.21384	0.216262	0.513424	0.57664	0.454112	-0.9246	-0.99449	-0.2176			0.030316	-0.6317	-0.44167	-0.75089	-0.61484	-0.63206	-0.6859	-0.64916			0.030316	-0.51574	-0.44167	-0.66598	-0.71648			0.030322	0.142902	-0.01847	-0.09465	-0.52574	0.15395	-0.34769	-0.92337	0.15495
0.030905	0.21685	0.217417	0.516101	0.57724	0.455197	-0.92301	-0.9926	-0.21674			0.030899	-0.63214	-0.44021	-0.7492	-0.6152	-0.63611	-0.68499	-0.64739			0.030899	-0.5156	-0.44021	-0.66443	-0.71536			0.030905	0.142111	-0.01713	-0.0949	-0.53053	0.1565	-0.34682	-0.91944	0.15492
0.031488	0.21981	0.219355	0.518826	0.57965	0.457269	-0.92094	-0.99035	-0.21383			0.031483	-0.63246	-0.43865	-0.74627	-0.61528	-0.63956	-0.68441	-0.64611			0.031483	-0.51499	-0.43865	-0.66231	-0.71332			0.031488	0.142107	-0.01507	-0.09594	-0.53581	0.15945	-0.34624	-0.91662	0.15489
0.032072	0.22113	0.221045	0.521927	0.58232	0.459086	-0.9179	-0.9875	-0.20934			0.032066	-0.63286	-0.43739	-0.74299	-0.61466	-0.64165	-0.68356	-0.6453			0.032066	-0.51359	-0.43739	-0.65958	-0.71056			0.032072	0.142479	-0.01343	-0.09817	-0.54047	0.16221	-0.34549	-0.91469	0.15477
0.032655	0.22016	0.221538	0.525224	0.58446	0.459937	-0.914	-0.98397	-0.20404			0.032649	-0.63377	-0.43691	-0.7399	-0.61342	-0.64218	-0.6822	-0.64478			0.032649	-0.5116	-0.43691	-0.65658	-0.70758			0.032655	0.142716	-0.01292	-0.10132	-0.54326	0.16417	-0.34413	-0.91266	0.15492
0.033238	0.21759	0.220509	0.52818	0.58637	0.460022	-0.90975	-0.9801	-0.19881			0.033233	-0.63509	-0.43747	-0.73739	-0.61198	-0.64125	-0.68047	-0.64419			0.033233	-0.50962	-0.43747	-0.65386	-0.70473			0.033238	0.142549	-0.01337	-0.10441	-0.5435	0.16514	-0.34211	-0.90997	0.15587
0.033822	0.21471	0.218642	0.530406	0.58835	0.459793	-0.90542	-0.97625	-0.19459			0.033816	-0.63603	-0.43879	-0.73564	-0.61104	-0.63919	-0.67887	-0.64311			0.033816	-0.50817	-0.43879	-0.65195	-0.70207			0.033822	0.141864	-0.01424	-0.10604	-0.54124	0.16547	-0.33965	-0.90719	0.15747
0.034405	0.21243	0.217273	0.532008	0.589803	0.459365	-0.90104	-0.97264	-0.19193			0.034399	-0.63593	-0.44007	-0.73458	-0.61131	-0.63666	-0.67805	-0.64151			0.034399	-0.50735	-0.44007	-0.65094	-0.69954			0.034405	0.140816	-0.01505	-0.10526	-0.53674	0.16565	-0.33686	-0.90514	0.158602
0.034988	0.21099	0.217417	0.533285	0.589957	0.45875	-0.89654	-0.9692	-0.19074			0.034983	-0.63476	-0.44068	-0.73396	-0.61282	-0.63453	-0.67832	-0.63997			0.034983	-0.50696	-0.44068	-0.65042	-0.69717			0.034988	0.13985	-0.0153	-0.10209	-0.53059	0.16612	-0.33383	-0.90367	0.15787
0.035572	0.21011	0.219056	0.533895	0.589086	0.45842	-0.89189	-0.96556	-0.19063			0.035566	-0.63267	-0.44048	-0.73343	-0.61475	-0.6333	-0.67913	-0.63913			0.035566	-0.50687	-0.44048	-0.64992	-0.69489			0.035572	0.13933	-0.01483	-0.0976	-0.52415	0.16738	-0.33085	-0.90171	0.15496
0.036155	0.20955	0.221361	0.532935	0.58815	0.459095	-0.88727	-0.96147	-0.19136			0.036149	-0.62987	-0.43967	-0.73275	-0.61639	-0.63291	-0.67942	-0.63907			0.036149	-0.50709	-0.43967	-0.64932	-0.6926			0.036155	0.13943	-0.01399	-0.09355	-0.5188	0.1698	-0.32814	-0.89845	0.151
0.036738	0.20942	0.22341	0.530132	0.587419	0.461008	-0.88313	-0.95727	-0.19263			0.036733	-0.62678	-0.43867	-0.7322	-0.61761	-0.63328	-0.67864	-0.63921			0.036733	-0.50747	-0.43867	-0.64881	-0.69056			0.036738	0.14023	-0.01326	-0.09117	-0.51531	0.17335	-0.32549	-0.89383	0.14732
0.037322	0.20983	0.224514	0.526351	0.58622	0.463826	-0.87976	-0.95332	-0.19397			0.037316	-0.62389	-0.43822	-0.73217	-0.61837	-0.63432	-0.67732	-0.63898			0.037316	-0.50767	-0.43822	-0.64879	-0.68933			0.037322	0.141333	-0.01295	-0.09052	-0.51394	0.177528	-0.32229	-0.88829	0.14471
0.037905	0.21072	0.224304	0.522932	0.58407	0.46682	-0.87678	-0.94965	-0.19514			0.037899	-0.6217	-0.43881	-0.73253	-0.61818	-0.63563	-0.67643	-0.63863			0.037899	-0.50758	-0.43881	-0.6497	-0.6893			0.037905	0.142111	-0.0132	-0.091	-0.5144	0.181577	-0.31797	-0.8824	0.14366
0.038488	0.21199	0.222702	0.520717	0.58122	0.468762	-0.87356	-0.94613	-0.19625			0.038483	-0.62066	-0.44007	-0.73281	-0.61683	-0.63656	-0.67666	-0.63905			0.038483	-0.50746	-0.44007	-0.65153	-0.68996			0.038488	0.142367	-0.01386	-0.09231	-0.51623	0.185051	-0.31258	-0.87672	0.14439
0.039072	0.21353	0.220095	0.519701	0.57813	0.468519	-0.86997	-0.94251	-0.1972			0.039066	-0.62063	-0.44096	-0.73286	-0.61498	-0.63676	-0.67816	-0.64094			0.039066	-0.50749	-0.44096	-0.65353	-0.6903			0.039072	0.142419	-0.0143	-0.09437	-0.51909	0.188032	-0.30682	-0.8717	0.14649
0.039655	0.21499	0.217422	0.519655	0.57483	0.46614	-0.86611	-0.93844	-0.19771			0.039649	-0.62069	-0.44082	-0.73286	-0.6136	-0.63627	-0.68051	-0.64419			0.039649	-0.50746	-0.44082	-0.65476	-0.68992			0.039655	0.142567	-0.01398	-0.0968	-0.52236	0.190734	-0.30147	-0.86754	0.14901
0.040238	0.21587	0.215932	0.520283	0.57137	0.462955	-0.86171	-0.93373	-0.19803			0.040233	-0.61972	-0.43967	-0.73282	-0.61305	-0.63538	-0.68299	-0.64825			0.040233	-0.50687	-0.43967	-0.65484	-0.68897			0.040238	0.143047	-0.01286	-0.09886	-0.5247	0.192988	-0.29683	-0.86398	0.15116
0.040822	0.21599	0.216393	0.52087	0.56865	0.460408	-0.85645	-0.92855	-0.19867			0.040816	-0.61726	-0.43793	-0.73252	-0.61287	-0.63446	-0.68498	-0.65241			0.040816	-0.5053	-0.43793	-0.65403	-0.68745			0.040822	0.144067	-0.0113	-0.0996	-0.52473	0.194533	-0.29267	-0.86009	0.15264
0.041405	0.21566	0.218437	0.520581	0.56802	0.459229	-0.85056	-0.92307	-0.1999			0.041399	-0.61383	-0.43602	-0.73195	-0.61256	-0.63371	-0.68627	-0.65569			0.041399	-0.5028	-0.43602	-0.65274	-0.68521			0.041405	0.145525	-0.00978	-0.0985	-0.52234	0.19556	-0.28863	-0.85497	0.15338
0.041988	0.21509	0.221002	0.519422	0.56989	0.459686	-0.84477	-0.91731	-0.20157			0.041983	-0.61045	-0.43451	-0.73127	-0.61194	-0.63312	-0.68687	-0.65704			0.041983	-0.49999	-0.43451	-0.6513	-0.68267			0.041988	0.147079	-0.00867	-0.09619	-0.51897	0.196503	-0.28461	-0.84864	0.15331
0.042572	0.21436	0.223052	0.518272	0.57332	0.461744	-0.83959	-0.91137	-0.20327			0.042566	-0.60789	-0.43382	-0.73078	-0.61096	-0.63258	-0.68672	-0.65619			0.042566	-0.49776	-0.43382	-0.65039	-0.68072			0.042572	0.148384	-0.00822	-0.09402	-0.51662	0.197525	-0.28073	-0.84205	0.15227
0.043155	0.21394	0.223871	0.517927	0.577	0.464612	-0.8349	-0.9057	-0.20466			0.043149	-0.60623	-0.43395	-0.7304	-0.60971	-0.63205	-0.68603	-0.65395			0.043149	-0.49665	-0.43395	-0.65066	-0.68006			0.043155	0.149119	-0.0085	-0.09286	-0.51663	0.198689	-0.27678	-0.83604	0.1501
0.043738	0.2144	0.22328	0.518551	0.57974	0.467011	-0.83009	-0.90068	-0.20584			0.043733	-0.60505	-0.43442	-0.72975	-0.60868	-0.63178	-0.68561	-0.65143			0.043733	-0.4965	-0.43442	-0.65202	-0.68069			0.043738	0.149198	-0.00914	-0.09285	-0.51935	0.200387	-0.27214	-0.83052	0.14708
0.044322	0.2157	0.221832	0.519785	0.58069	0.467909	-0.82473	-0.89645	-0.20708			0.044316	-0.60401	-0.43488	-0.72884	-0.60846	-0.63218	-0.68628	-0.64943			0.044316	-0.49666	-0.43488	-0.65385	-0.68202			0.044322	0.148807	-0.00951	-0.09352	-0.52456	0.203081	-0.26646	-0.82478	0.14429
0.044905	0.21729	0.220402	0.520954	0.57959	0.466526	-0.81894	-0.89264	-0.20842			0.044899	-0.60317	-0.43536	-0.72817	-0.6093	-0.63339	-0.68781	-0.64832			0.044899	-0.49653	-0.43536	-0.65542	-0.68331			0.044905	0.147908	-0.00942	-0.09401	-0.53136	0.206608	-0.26027	-0.81833	0.1431
0.045488	0.21848	0.219233	0.521364	0.57685	0.462643	-0.81302	-0.88858	-0.20943			0.045483	-0.60276	-0.43621	-0.72779	-0.61093	-0.63505	-0.68883	-0.64802			0.045483	-0.49591	-0.43621	-0.65603	-0.68405			0.045488	0.146236	-0.00939	-0.09388	-0.53797	0.210214	-0.25464	-0.81134	0.14375
0.046072	0.21868	0.217771	0.520726	0.57307	0.457325	-0.80717	-0.88375	-0.2099			0.046066	-0.60284	-0.43739	-0.72724	-0.61249	-0.63655	-0.68837	-0.64811			0.046066	-0.49506	-0.43739	-0.65521	-0.68395			0.046072	0.14388	-0.01004	-0.09354	-0.54239	0.213344	-0.25026	-0.80439	0.14504
0.046655	0.21766	0.215764	0.51931	0.56901	0.452454	-0.80142	-0.87822	-0.21034			0.046649	-0.60299	-0.43841	-0.72619	-0.61296	-0.63731	-0.68684	-0.64829			0.046649	-0.4943	-0.43841	-0.65308	-0.68312			0.046655	0.141562	-0.01123	-0.09352	-0.54401	0.216037	-0.247	-0.79801	0.14562
0.047238	0.21603	0.21403	0.517592	0.56595	0.449158	-0.79569	-0.87244	-0.21132			0.047233	-0.60261	-0.43872	-0.72498	-0.61197	-0.63693	-0.68545	-0.64848			0.047233	-0.49379	-0.43872	-0.65033	-0.68207			0.047238	0.14014	-0.01228	-0.09375	-0.54386	0.218389	-0.24409	-0.79217	0.14556
0.047822	0.21516	0.21369	0.516064	0.56503	0.447304	-0.79006	-0.86675	-0.21289			0.047816	-0.60151	-0.43808	-0.72423	-0.60999	-0.63545	-0.68505	-0.64873			0.047816	-0.49361	-0.43808	-0.64764	-0.68119			0.047822	0.14006	-0.01274	-0.09389	-0.54376	0.220197	-0.2408	-0.78645	0.14611
0.048405	0.21589	0.21486	0.515189	0.56645	0.446228	-0.78471	-0.861	-0.21486			0.048399	-0.59978	-0.43646	-0.72434	-0.60777	-0.63363	-0.68569	-0.64922			0.048399	-0.49369	-0.43646	-0.64528	-0.68011			0.048405	0.141115	-0.01261	-0.09397	-0.54522	0.221455	-0.23663	-0.78027	0.14819
0.048988	0.21765	0.216541	0.514979	0.56963	0.445782	-0.77945	-0.85478	-0.21683			0.048983	-0.5976	-0.43413	-0.72512	-0.60605	-0.63253	-0.68676	-0.65004			0.048983	-0.49365	-0.43413	-0.6429	-0.67824			0.048988	0.14252	-0.01214	-0.09439	-0.54834	0.222679	-0.23145	-0.7732	0.15148
0.049572	0.21901	0.217715	0.515054	0.574	0.446428	-0.77369	-0.84781	-0.21842			0.049566	-0.59543	-0.43194	-0.72613	-0.60524	-0.6326	-0.68759	-0.65117			0.049566	-0.493	-0.43194	-0.64006	-0.67555			0.049572	0.143564	-0.0117	-0.09527	-0.55155	0.224571	-0.22546	-0.76517	0.15479
0.050155	0.21909	0.218372	0.515492	0.57888	0.448342	-0.76706	-0.84009	-0.2198			0.050149	-0.59406	-0.43065	-0.72706	-0.60514	-0.63337	-0.68801	-0.65278			0.050149	-0.49169	-0.43065	-0.63693	-0.67266			0.050155	0.144243	-0.01158	-0.096	-0.55283	0.227431	-0.21899	-0.75673	0.1569
0.050738	0.21825	0.219228	0.51693	0.58334	0.450969	-0.75974	-0.83181	-0.22144			0.050733	-0.59405	-0.42994	-0.72774	-0.60559	-0.63394	-0.68829	-0.65507			0.050733	-0.48995	-0.42994	-0.63419	-0.6702			0.050738	0.144956	-0.01186	-0.09588	-0.55108	0.231023	-0.21211	-0.74855	0.15734
0.051322	0.21764	0.2207	0.519315	0.58664	0.453329	-0.75215	-0.82327	-0.22296			0.051316	-0.59513	-0.42878	-0.7279	-0.60676	-0.63383	-0.68864	-0.65755			0.051316	-0.48814	-0.42878	-0.63258	-0.66849			0.051322	0.145865	-0.01228	-0.09495	-0.5463	0.234836	-0.20465	-0.74077	0.1567
0.051905	0.21834	0.222306	0.521168	0.588616	0.454466	-0.74473	-0.81488	-0.22318			0.051899	-0.59635	-0.42693	-0.72719	-0.60844	-0.63321	-0.68877	-0.65888			0.051899	-0.48683	-0.42693	-0.63253	-0.66769			0.051905	0.146777	-0.01235	-0.09405	-0.53944	0.238472	-0.19659	-0.73317	0.15567
0.052488	0.22038	0.223354	0.520931	0.589501	0.453758	-0.73764	-0.80683	-0.22159			0.052483	-0.59678	-0.42523	-0.72559	-0.60978	-0.63239	-0.68809	-0.65803			0.052483	-0.48673	-0.42523	-0.63401	-0.66769			0.052488	0.147331	-0.01185	-0.09386	-0.53237	0.241656	-0.18846	-0.72573	0.15426
0.053072	0.22269	0.223899	0.51864	0.589533	0.451407	-0.73078	-0.79901	-0.21907			0.053066	-0.59634	-0.42445	-0.72342	-0.60997	-0.6311	-0.6864	-0.65552			0.053066	-0.48837	-0.42445	-0.63641	-0.66809			0.053072	0.147047	-0.01112	-0.09427	-0.52708	0.244118	-0.18128	-0.71871	0.15233
0.053655	0.22417	0.224547	0.515748	0.58896	0.448375	-0.72406	-0.79131	-0.21698			0.053649	-0.59564	-0.42454	-0.7211	-0.6088	-0.62886	-0.68423	-0.65297			0.053649	-0.49144	-0.42454	-0.63884	-0.66857			0.053655	0.145776	-0.01073	-0.09483	-0.52456	0.24574	-0.17582	-0.71212	0.15033
0.054238	0.22448	0.225538	0.51376	0.588103	0.445665	-0.71767	-0.78392	-0.21582			0.054233	-0.5952	-0.42519	-0.71876	-0.60691	-0.62573	-0.68254	-0.65158			0.054233	-0.49493	-0.42519	-0.64081	-0.66918			0.054238	0.144164	-0.0109	-0.09502	-0.52471	0.246876	-0.17185	-0.70572	0.14896
0.054822	0.22374	0.226558	0.513303	0.587363	0.444129	-0.71181	-0.77728	-0.21526			0.054816	-0.59486	-0.42638	-0.71621	-0.60511	-0.62257	-0.68189	-0.65147			0.054816	-0.4979	-0.42638	-0.64211	-0.67014			0.054822	0.143051	-0.01135	-0.0944	-0.52662	0.248217	-0.16835	-0.6995	0.14866
0.055405	0.22233	0.22714	0.513861	0.58707	0.44445	-0.70625	-0.77155	-0.21506			0.055399	-0.59421	-0.42799	-0.71315	-0.60373	-0.62027	-0.68225	-0.65196			0.055399	-0.49994	-0.42799	-0.64239	-0.67137			0.055405	0.142568	-0.01148	-0.0928	-0.52862	0.250173	-0.16436	-0.69354	0.14926
0.055988	0.22085	0.22674	0.514267	0.587307	0.446392	-0.70047	-0.76615	-0.21509			0.055983	-0.59324	-0.42939	-0.70999	-0.60244	-0.61891	-0.68353	-0.65221			0.055983	-0.50082	-0.42939	-0.64134	-0.67237			0.055988	0.142041	-0.01114	-0.09042	-0.52881	0.252622	-0.15938	-0.68775	0.15037
0.056572	0.21967	0.225199	0.513699	0.587498	0.448585	-0.69402	-0.76038	-0.21517			0.056566	-0.59231	-0.43005	-0.70811	-0.60105	-0.61803	-0.6855	-0.65184			0.056566	-0.50049	-0.43005	-0.63921	-0.67268			0.056572	0.140882	-0.01076	-0.08793	-0.52681	0.255162	-0.15348	-0.68203	0.15185
0.057155	0.21876	0.223196	0.51227	0.58661	0.449581	-0.68685	-0.75402	-0.2151			0.057149	-0.59168	-0.43014	-0.70861	-0.59973	-0.61747	-0.68762	-0.65093			0.057149	-0.49914	-0.43014	-0.63674	-0.6723			0.057155	0.1392	-0.01048	-0.08632	-0.52439	0.25754	-0.14698	-0.67633	0.15382
0.057738	0.21809	0.221753	0.51058	0.58429	0.44918	-0.67948	-0.74719	-0.21457			0.057733	-0.59119	-0.43003	-0.71111	-0.59887	-0.61752	-0.68919	-0.64965			0.057733	-0.4968	-0.43003	-0.63467	-0.67162			0.057738	0.1377	-0.01002	-0.08634	-0.52367	0.259634	-0.14027	-0.67059	0.15642
0.058322	0.21781	0.221426	0.50923	0.58125	0.448897	-0.67248	-0.74004	-0.21339			0.058316	-0.59032	-0.4298	-0.71434	-0.59878	-0.6184	-0.68985	-0.64844			0.058316	-0.49348	-0.4298	-0.63312	-0.67092			0.058322	0.13724	-0.00915	-0.08787	-0.52503	0.261301	-0.13372	-0.66461	0.159404
0.058905	0.21773	0.222284	0.50881	0.57836	0.450433	-0.66588	-0.73289	-0.21182			0.058899	-0.58861	-0.42945	-0.71709	-0.5992	-0.61968	-0.68989	-0.64796			0.058899	-0.48967	-0.42945	-0.63172	-0.67036			0.058905	0.13846	-0.00808	-0.08992	-0.52726	0.262429	-0.12766	-0.65803	0.16189
0.059488	0.21736	0.223806	0.50973	0.57631	0.453656	-0.65923	-0.72611	-0.21068			0.059483	-0.58608	-0.42926	-0.7183	-0.59946	-0.62051	-0.69003	-0.64841			0.059483	-0.4864	-0.42926	-0.63023	-0.67026			0.059488	0.141189	-0.00736	-0.09121	-0.52906	0.263049	-0.12207	-0.65057	0.16277
0.060072	0.21655	0.224798	0.51187	0.576	0.456832	-0.65225	-0.7198	-0.21068			0.060066	-0.58289	-0.42939	-0.71727	-0.59934	-0.62053	-0.6907	-0.64925			0.060066	-0.48457	-0.42939	-0.62878	-0.67077			0.060072	0.144295	-0.00753	-0.0911	-0.52965	0.263356	-0.11657	-0.64235	0.161472
0.060655	0.2154	0.224099	0.514648	0.57824	0.458773	-0.64519	-0.7138	-0.21185			0.060649	-0.57946	-0.42956	-0.71416	-0.59926	-0.62012	-0.69162	-0.64993			0.060649	-0.48459	-0.42956	-0.6276	-0.67148			0.060655	0.146176	-0.00862	-0.09016	-0.5286	0.263843	-0.11088	-0.63392	0.158593
0.061238	0.21411	0.221631	0.517392	0.58321	0.459798	-0.63851	-0.70768	-0.2139			0.061233	-0.57676	-0.42924	-0.71014	-0.5995	-0.61988	-0.69234	-0.65056			0.061233	-0.48599	-0.42924	-0.62664	-0.67162			0.061238	0.146036	-0.00999	-0.08959	-0.52581	0.265201	-0.10509	-0.62589	0.15538
0.061822	0.21317	0.2184	0.519645	0.590227	0.460622	-0.6324	-0.70101	-0.21674			0.061816	-0.57567	-0.4283	-0.70683	-0.59999	-0.62019	-0.69264	-0.65146			0.061816	-0.48776	-0.4283	-0.62585	-0.67068			0.061822	0.144439	-0.01101	-0.08995	-0.52191	0.267818	-0.09945	-0.6185	0.15274
0.062405	0.21314	0.215852	0.521266	0.597528	0.461158	-0.62651	-0.69372	-0.22012			0.062399	-0.57609	-0.42714	-0.70536	-0.60051	-0.62097	-0.69234	-0.65242			0.062399	-0.48909	-0.42714	-0.62567	-0.66882			0.062405	0.142711	-0.01146	-0.09115	-0.51832	0.271369	-0.09399	-0.61136	0.15113
0.062988	0.21425	0.215089	0.522253	0.602874	0.460878	-0.62035	-0.68627	-0.22314			0.062983	-0.57711	-0.42604	-0.70584	-0.60087	-0.62168	-0.69113	-0.65302			0.062983	-0.48995	-0.42604	-0.62663	-0.66677			0.062988	0.141971	-0.01148	-0.0929	-0.51662	0.274994	-0.08835	-0.60385	0.15092
0.063572	0.21637	0.216099	0.522607	0.604932	0.459546	-0.61387	-0.67919	-0.22474			0.063566	-0.57799	-0.42474	-0.70761	-0.60099	-0.62189	-0.68888	-0.65321			0.063566	-0.49052	-0.42474	-0.62829	-0.66533			0.063572	0.142418	-0.01155	-0.09506	-0.51721	0.277887	-0.0822	-0.59595	0.15222
0.064155	0.21919	0.217823	0.522462	0.603591	0.457483	-0.6075	-0.67245	-0.22455			0.064149	-0.57875	-0.42309	-0.70977	-0.60081	-0.62166	-0.68582	-0.65326			0.064149	-0.49075	-0.42309	-0.62955	-0.66487			0.064155	0.143126	-0.01224	-0.09741	-0.51889	0.279716	-0.07574	-0.5883	0.15455
0.064738	0.22203	0.219145	0.522021	0.599512	0.45584	-0.6015	-0.6656	-0.22352			0.064733	-0.57971	-0.42143	-0.71157	-0.60027	-0.62127	-0.68263	-0.65355			0.064733	-0.49049	-0.42143	-0.62972	-0.66525			0.064738	0.142977	-0.01358	-0.09936	-0.51994	0.280622	-0.0694	-0.58151	0.15699
0.065322	0.22394	0.219746	0.521331	0.594004	0.455961	-0.59556	-0.65835	-0.22325			0.065316	-0.58096	-0.42013	-0.71248	-0.59953	-0.62074	-0.68022	-0.65415			0.065316	-0.48963	-0.42013	-0.62918	-0.66597			0.065322	0.141827	-0.01486	-0.10017	-0.5195	0.280855	-0.0634	-0.57557	0.158845
0.065905	0.22427	0.219978	0.520455	0.588872	0.457981	-0.58924	-0.65082	-0.22432			0.065899	-0.58222	-0.41912	-0.71238	-0.59897	-0.62009	-0.67914	-0.65464			0.065899	-0.48829	-0.41912	-0.62884	-0.66636			0.065905	0.14022	-0.01547	-0.09976	-0.51801	0.280768	-0.0579	-0.57018	0.160088
0.066488	0.22295	0.220467	0.519598	0.58539	0.460511	-0.58249	-0.64338	-0.22597			0.066483	-0.58319	-0.41838	-0.71165	-0.59885	-0.61963	-0.67922	-0.65452			0.066483	-0.48688	-0.41838	-0.62936	-0.66616			0.066488	0.13862	-0.01543	-0.09894	-0.51634	0.280893	-0.05313	-0.5651	0.161085
0.067072	0.22036	0.221571	0.519086	0.58351	0.461809	-0.57566	-0.63657	-0.22709			0.067066	-0.58389	-0.41835	-0.7106	-0.59907	-0.61939	-0.67978	-0.65373			0.067066	-0.48581	-0.41835	-0.63049	-0.66597			0.067072	0.13728	-0.01502	-0.09857	-0.51452	0.281634	-0.0492	-0.5599	0.162095
0.067655	0.21718	0.222949	0.518929	0.58239	0.460785	-0.56904	-0.63076	-0.22738			0.067649	-0.58477	-0.41946	-0.70905	-0.59914	-0.61885	-0.68028	-0.65285			0.067649	-0.4851	-0.41946	-0.63146	-0.66661			0.067655	0.13651	-0.01453	-0.09882	-0.51153	0.283013	-0.04572	-0.55407	0.163152
0.068238	0.21427	0.223774	0.51842	0.58127	0.457633	-0.56263	-0.62546	-0.22732			0.068233	-0.58611	-0.42132	-0.70687	-0.59863	-0.61773	-0.68075	-0.65276			0.068233	-0.48461	-0.42132	-0.63165	-0.66797			0.068238	0.13643	-0.01421	-0.09935	-0.50655	0.284878	-0.04189	-0.54733	0.164181
0.068822	0.21229	0.223517	0.516852	0.57956	0.453823	-0.55632	-0.61984	-0.22753			0.068816	-0.58775	-0.42314	-0.7046	-0.5975	-0.61643	-0.68165	-0.65369			0.068816	-0.48447	-0.42314	-0.63099	-0.66925			0.068822	0.13683	-0.01434	-0.09982	-0.50012	0.287115	-0.03711	-0.54007	0.164795
0.069405	0.21136	0.222498	0.514588	0.57703	0.451211	-0.55004	-0.61351	-0.2281			0.069399	-0.58924	-0.42449	-0.70312	-0.59597	-0.61552	-0.68296	-0.65472			0.069399	-0.48481	-0.42449	-0.62997	-0.66965			0.069405	0.13763	-0.01492	-0.09992	-0.49396	0.289459	-0.03118	-0.53316	0.164489
0.069988	0.21093	0.221705	0.512796	0.57392	0.450964	-0.54386	-0.60658	-0.22864			0.069983	-0.59022	-0.42533	-0.70294	-0.59424	-0.61518	-0.68407	-0.65449			0.069983	-0.48553	-0.42533	-0.62909	-0.66882			0.069988	0.13889	-0.01536	-0.09926	-0.49021	0.291494	-0.02434	-0.5273	0.163031
0.070572	0.21024	0.221888	0.5123	0.57092	0.453013	-0.53812	-0.59936	-0.22882			0.070566	-0.59041	-0.4256	-0.70376	-0.59254	-0.6152	-0.68429	-0.65256			0.070566	-0.48642	-0.4256	-0.62847	-0.66698			0.070572	0.140439	-0.01507	-0.09754	-0.49005	0.293046	-0.0172	-0.52254	0.160563
0.071155	0.20886	0.22287	0.513168	0.56897	0.456389	-0.53308	-0.59223	-0.2286			0.071149	-0.58981	-0.42532	-0.70471	-0.59131	-0.61523	-0.68373	-0.64979			0.071149	-0.48737	-0.42532	-0.62815	-0.66477			0.071155	0.141874	-0.01427	-0.09477	-0.49304	0.294253	-0.01056	-0.5185	0.1575
0.071738	0.20698	0.223755	0.514877	0.5685	0.459909	-0.52831	-0.58553	-0.22849			0.071733	-0.58864	-0.42478	-0.70509	-0.59071	-0.61494	-0.68321	-0.64771			0.071733	-0.48863	-0.42478	-0.62824	-0.66286			0.071738	0.142963	-0.01366	-0.09144	-0.49784	0.295253	-0.00492	-0.51458	0.15451
0.072322	0.20534	0.223899	0.516717	0.56883	0.462656	-0.52284	-0.57939	-0.22917			0.072316	-0.58718	-0.42428	-0.70467	-0.59072	-0.61418	-0.68316	-0.64743			0.072316	-0.49059	-0.42428	-0.62851	-0.6616			0.072322	0.143969	-0.01357	-0.08857	-0.50341	0.29604	-0.00032	-0.51029	0.15244
0.072905	0.20463	0.223601	0.518146	0.56867	0.464063	-0.51626	-0.57373	-0.23058			0.072899	-0.58566	-0.42389	-0.70356	-0.59165	-0.61323	-0.68319	-0.64924			0.072899	-0.49286	-0.42389	-0.62832	-0.6611			0.072905	0.145552	-0.01362	-0.08701	-0.50957	0.29655	0.003691	-0.50547	0.15188
0.073488	0.20519	0.223406	0.519054	0.5675	0.463672	-0.50914	-0.56842	-0.23167			0.073483	-0.58425	-0.42354	-0.70227	-0.59378	-0.6127	-0.68289	-0.65251			0.073483	-0.4942	-0.42354	-0.62731	-0.66138			0.073488	0.147993	-0.01341	-0.08689	-0.51657	0.296788	0.007752	-0.49999	0.15278
0.074072	0.20709	0.223382	0.519617	0.56625	0.46092	-0.5025	-0.56333	-0.23138			0.074066	-0.58299	-0.42305	-0.70137	-0.59655	-0.61288	-0.68247	-0.65574			0.074066	-0.49362	-0.42305	-0.62578	-0.66227			0.074072	0.150568	-0.01294	-0.08783	-0.52426	0.297068	0.012261	-0.49376	0.15443
0.074655	0.21017	0.223461	0.519804	0.56644	0.455659	-0.49676	-0.55827	-0.22951			0.074649	-0.58201	-0.42254	-0.70104	-0.59874	-0.61353	-0.68236	-0.65729			0.074649	-0.49148	-0.42254	-0.62431	-0.66338			0.074655	0.15216	-0.01254	-0.08913	-0.53142	0.297913	0.017147	-0.48687	0.15605
0.075238	0.21389	0.223811	0.519403	0.56844	0.449055	-0.49157	-0.55319	-0.22678			0.075233	-0.58152	-0.42243	-0.70118	-0.59943	-0.61447	-0.68267	-0.65668			0.075233	-0.48936	-0.42243	-0.62339	-0.66434			0.075238	0.152412	-0.01245	-0.09022	-0.53626	0.299575	0.022083	-0.47971	0.15739
0.075822	0.21734	0.224454	0.518588	0.57126	0.443174	-0.48651	-0.54833	-0.22429			0.075816	-0.58163	-0.42291	-0.7018	-0.59847	-0.61576	-0.68296	-0.65462			0.075816	-0.48857	-0.42291	-0.62321	-0.66494			0.075822	0.15182	-0.01257	-0.09089	-0.53778	0.301717	0.027005	-0.47292	0.158537
0.076405	0.21962	0.224956	0.518038	0.57418	0.4399	-0.48153	-0.54381	-0.22278			0.076399	-0.58198	-0.42378	-0.70293	-0.59636	-0.61715	-0.68264	-0.65229			0.076399	-0.48901	-0.42378	-0.62374	-0.66509			0.076405	0.150996	-0.01242	-0.09104	-0.53636	0.303736	0.032153	-0.46718	0.159278
0.076988	0.22049	0.224817	0.518225	0.57729	0.440128	-0.4768	-0.53929	-0.22228			0.076983	-0.58187	-0.42475	-0.70426	-0.59371	-0.61804	-0.68141	-0.65059			0.076983	-0.48962	-0.42475	-0.62484	-0.66485			0.076988	0.150218	-0.01173	-0.09059	-0.53368	0.305286	0.03747	-0.46264	0.159203
0.077572	0.22056	0.224034	0.518891	0.58058	0.443434	-0.47229	-0.53425	-0.22254			0.077566	-0.5808	-0.42546	-0.70513	-0.59116	-0.61843	-0.6795	-0.6499			0.077566	-0.48961	-0.42546	-0.62613	-0.6644			0.077572	0.149459	-0.01078	-0.08993	-0.53154	0.306473	0.042415	-0.45886	0.15826
0.078155	0.22071	0.223009	0.519436	0.58341	0.448338	-0.46806	-0.5287	-0.22331			0.078149	-0.57889	-0.42565	-0.70531	-0.58952	-0.61906	-0.6779	-0.65021			0.078149	-0.48889	-0.42565	-0.62691	-0.66394			0.078155	0.148565	-0.01003	-0.0897	-0.53071	0.30761	0.046458	-0.45524	0.15689
0.078738	0.22148	0.222046	0.519604	0.58523	0.453116	-0.46455	-0.52339	-0.22447			0.078733	-0.57692	-0.42538	-0.70539	-0.58941	-0.6204	-0.67793	-0.65122			0.078733	-0.48767	-0.42538	-0.62644	-0.6637			0.078738	0.147518	-0.00989	-0.08988	-0.5311	0.308895	0.049587	-0.45152	0.15561
0.079322	0.22274	0.221151	0.519687	0.5858	0.456827	-0.46205	-0.51899	-0.22611			0.079316	-0.57593	-0.42479	-0.70605	-0.59049	-0.62205	-0.67998	-0.65244			0.079316	-0.48606	-0.42479	-0.62466	-0.6637			0.079322	0.14652	-0.01071	-0.08995	-0.53223	0.3103	0.052273	-0.44767	0.15476
0.079905	0.22359	0.220271	0.520078	0.58529	0.45956	-0.46007	-0.51557	-0.22818			0.079899	-0.57628	-0.42378	-0.707	-0.59164	-0.62294	-0.68278	-0.65336			0.079899	-0.48453	-0.42378	-0.62252	-0.66356			0.079905	0.145906	-0.01235	-0.08977	-0.53344	0.311649	0.054921	-0.44378	0.15442
0.080488	0.2229	0.219252	0.520674	0.5847	0.4616	-0.45763	-0.51269	-0.23027			0.080483	-0.57716	-0.42206	-0.70728	-0.59225	-0.62228	-0.68451	-0.65385			0.080483	-0.48392	-0.42206	-0.62123	-0.66281			0.080488	0.145682	-0.01429	-0.08976	-0.53445	0.312906	0.057607	-0.4401	0.15415
0.081072	0.22043	0.217948	0.520926	0.58535	0.462442	-0.45416	-0.50989	-0.23196			0.081066	-0.57744	-0.41971	-0.70621	-0.59249	-0.62012	-0.68458	-0.65424			0.081066	-0.48453	-0.41971	-0.62133	-0.66133			0.081072	0.145334	-0.01594	-0.09008	-0.53561	0.314064	0.060335	-0.43694	0.15318
0.081655	0.21708	0.216654	0.520493	0.587489	0.46106	-0.44968	-0.50682	-0.23313			0.081649	-0.57655	-0.4172	-0.70395	-0.59262	-0.61737	-0.68361	-0.65459			0.081649	-0.48555	-0.4172	-0.62226	-0.65923			0.081655	0.144351	-0.0168	-0.09041	-0.53691	0.31507	0.063161	-0.43425	0.15124
0.082238	0.21399	0.216071	0.519645	0.590069	0.457092	-0.44439	-0.50322	-0.23411			0.082233	-0.57495	-0.41512	-0.70148	-0.59269	-0.61524	-0.68239	-0.65457			0.082233	-0.48617	-0.41512	-0.623	-0.65679			0.082238	0.1428	-0.01657	-0.09058	-0.53707	0.315985	0.0662	-0.43144	0.14915
0.082822	0.21163	0.216695	0.519054	0.591647	0.451542	-0.43841	-0.49903	-0.23556			0.082816	-0.57395	-0.41401	-0.69991	-0.59266	-0.61449	-0.68125	-0.65424			0.082816	-0.48655	-0.41401	-0.62296	-0.65467			0.082822	0.141426	-0.01538	-0.09093	-0.53457	0.31684	0.069527	-0.42779	0.14795
0.083405	0.20999	0.21826	0.519343	0.591182	0.44634	-0.43194	-0.49452	-0.23808			0.083399	-0.57466	-0.41421	-0.69963	-0.59237	-0.61506	-0.6802	-0.65409			0.083399	-0.48717	-0.41421	-0.62194	-0.65354			0.083405	0.140924	-0.01382	-0.09161	-0.52941	0.317413	0.073174	-0.42327	0.14786
0.083988	0.20909	0.219908	0.520548	0.588732	0.443109	-0.42542	-0.49012	-0.24166			0.083983	-0.57688	-0.41541	-0.70019	-0.59177	-0.61625	-0.6793	-0.65411			0.083983	-0.48807	-0.41541	-0.62013	-0.65363			0.083988	0.141282	-0.01275	-0.09239	-0.52338	0.31746	0.077281	-0.41848	0.14828
0.084572	0.20897	0.220807	0.521913	0.58562	0.442322	-0.41941	-0.48625	-0.2452			0.084566	-0.57936	-0.41663	-0.70109	-0.59102	-0.61724	-0.6787	-0.65372			0.084566	-0.489	-0.41663	-0.6182	-0.65465			0.084572	0.142236	-0.01281	-0.09302	-0.5186	0.316931	0.081954	-0.41403	0.14859
0.085155	0.20929	0.220588	0.522476	0.58346	0.443239	-0.41429	-0.48318	-0.24744			0.085149	-0.58097	-0.41701	-0.70235	-0.59049	-0.61753	-0.67849	-0.65265			0.085149	-0.48956	-0.41701	-0.61693	-0.65605			0.085155	0.14368	-0.01422	-0.09349	-0.5163	0.315962	0.086973	-0.41024	0.14839
0.085738	0.20934	0.219619	0.521853	0.58337	0.4445	-0.41006	-0.48091	-0.24817			0.085733	-0.58129	-0.41632	-0.70396	-0.59047	-0.61722	-0.67868	-0.65125			0.085733	-0.48951	-0.41632	-0.61664	-0.65706			0.085738	0.145333	-0.01657	-0.09372	-0.51663	0.314941	0.091871	-0.40698	0.1477
0.086322	0.20879	0.218875	0.52059	0.58547	0.445316	-0.40641	-0.47895	-0.24818			0.086316	-0.58051	-0.41497	-0.70543	-0.59092	-0.61695	-0.67899	-0.65004			0.086316	-0.48914	-0.41497	-0.61707	-0.65711			0.086322	0.146493	-0.01875	-0.09353	-0.51916	0.314367	0.096163	-0.4037	0.1471
0.086905	0.20817	0.219205	0.519789	0.588644	0.446126	-0.40315	-0.47644	-0.24828			0.086899	-0.57924	-0.41383	-0.70641	-0.59149	-0.61735	-0.67895	-0.64935			0.086899	-0.48895	-0.41383	-0.61775	-0.65608			0.086905	0.146614	-0.01951	-0.09288	-0.52307	0.314544	0.099572	-0.39999	0.14746
0.087488	0.20816	0.220537	0.519953	0.591503	0.447989	-0.40017	-0.47276	-0.24852			0.087483	-0.57798	-0.41375	-0.70729	-0.5918	-0.61821	-0.67855	-0.64935			0.087483	-0.48879	-0.41375	-0.61852	-0.65426			0.087488	0.145808	-0.01845	-0.09205	-0.52755	0.315441	0.102201	-0.39602	0.14903
0.088072	0.20883	0.221743	0.52053	0.593519	0.451072	-0.39721	-0.46791	-0.24854			0.088066	-0.5769	-0.4147	-0.70851	-0.59178	-0.61843	-0.67832	-0.65017			0.088066	-0.48812	-0.4147	-0.61955	-0.65228			0.088072	0.144821	-0.01614	-0.09162	-0.53172	0.31691	0.104369	-0.39225	0.15096
0.088655	0.20978	0.221664	0.520829	0.59459	0.454168	-0.39392	-0.46245	-0.24827			0.088649	-0.57618	-0.41574	-0.70993	-0.59177	-0.61731	-0.67866	-0.65182			0.088649	-0.48698	-0.41574	-0.62081	-0.6511			0.088655	0.144356	-0.01343	-0.09209	-0.5345	0.318901	0.106322	-0.38891	0.15213
0.089238	0.21082	0.220029	0.520521	0.594502	0.456119	-0.39015	-0.45703	-0.24808			0.089233	-0.57609	-0.41595	-0.71113	-0.59228	-0.61548	-0.67951	-0.65431			0.089233	-0.4861	-0.41595	-0.62173	-0.65147			0.089238	0.144234	-0.0112	-0.09358	-0.53477	0.321267	0.108157	-0.38583	0.15233
0.089822	0.21201	0.21725	0.519641	0.593431	0.456711	-0.38619	-0.45209	-0.24838			0.089816	-0.57671	-0.41523	-0.71171	-0.59345	-0.6142	-0.68047	-0.65754			0.089816	-0.48621	-0.41523	-0.62181	-0.65328			0.089822	0.143638	-0.01009	-0.09568	-0.53218	0.323422	0.109973	-0.38269	0.15221
0.090405	0.21331	0.21405	0.518816	0.591908	0.456236	-0.38263	-0.44793	-0.24933			0.090399	-0.5778	-0.41426	-0.71146	-0.59496	-0.61421	-0.68108	-0.66109			0.090399	-0.48726	-0.41426	-0.62128	-0.65585			0.090405	0.142227	-0.01014	-0.09744	-0.52738	0.324745	0.112008	-0.37931	0.15241
0.090988	0.21445	0.21148	0.518938	0.589971	0.455085	-0.37983	-0.4446	-0.2509			0.090983	-0.57889	-0.4139	-0.7105	-0.59644	-0.61519	-0.68122	-0.66408			0.090983	-0.48849	-0.4139	-0.6208	-0.65859			0.090988	0.140784	-0.01073	-0.09796	-0.52151	0.324942	0.114659	-0.37559	0.15291
0.091572	0.21477	0.21054	0.520106	0.587377	0.453717	-0.37759	-0.44189	-0.25294			0.091566	-0.57966	-0.41436	-0.70911	-0.59775	-0.61618	-0.68117	-0.66541			0.091566	-0.48932	-0.41436	-0.62084	-0.66104			0.091572	0.140513	-0.01081	-0.09683	-0.51593	0.32406	0.118113	-0.37161	0.15328
0.092155	0.21376	0.21112	0.52156	0.58464	0.452445	-0.37545	-0.43952	-0.25493			0.092149	-0.58022	-0.41518	-0.70747	-0.59878	-0.61645	-0.68129	-0.66445			0.092149	-0.48978	-0.41518	-0.62128	-0.66279			0.092155	0.141599	-0.00978	-0.0944	-0.51191	0.322487	0.122104	-0.36768	0.15329
0.092738	0.21191	0.21214	0.522575	0.58294	0.451491	-0.37318	-0.43727	-0.25627			0.092733	-0.58075	-0.41581	-0.70547	-0.59933	-0.61615	-0.68163	-0.6619			0.092733	-0.49003	-0.41581	-0.62167	-0.66386			0.092738	0.143158	-0.00792	-0.09156	-0.51013	0.320942	0.126221	-0.36411	0.15295
0.093322	0.2103	0.21281	0.522915	0.58283	0.451416	-0.37106	-0.43492	-0.25679			0.093316	-0.58101	-0.4162	-0.70298	-0.59908	-0.61564	-0.68223	-0.65931			0.093316	-0.48984	-0.4162	-0.62165	-0.66446			0.093322	0.144383	-0.00607	-0.08903	-0.51082	0.320108	0.130258	-0.36102	0.15214
0.093905	0.20966	0.21287	0.522584	0.58349	0.45306	-0.36956	-0.43238	-0.25675			0.093899	-0.58065	-0.41667	-0.70051	-0.5978	-0.61512	-0.68326	-0.65772			0.093899	-0.48882	-0.41667	-0.62133	-0.66448			0.093905	0.144835	-0.0053	-0.08704	-0.51392	0.320369	0.134076	-0.35831	0.15103
0.094488	0.20983	0.21234	0.52154	0.58353	0.456645	-0.36855	-0.42985	-0.25634			0.094483	-0.57994	-0.41747	-0.69895	-0.59554	-0.61488	-0.68462	-0.65702			0.094483	-0.48707	-0.41747	-0.62103	-0.66378			0.094488	0.144477	-0.00606	-0.08551	-0.51827	0.321672	0.137508	-0.3558	0.15049
0.095072	0.21019	0.2119	0.519911	0.58223	0.460962	-0.36726	-0.42786	-0.25557			0.095066	-0.57956	-0.41852	-0.69878	-0.59275	-0.61493	-0.68551	-0.65669			0.095066	-0.48521	-0.41852	-0.62086	-0.66266			0.095072	0.143922	-0.00757	-0.08459	-0.52159	0.323464	0.140497	-0.35352	0.15119
0.095655	0.21055	0.21268	0.518053	0.57995	0.46397	-0.36519	-0.42679	-0.25442			0.095649	-0.57973	-0.41943	-0.6995	-0.59016	-0.6148	-0.68514	-0.65671			0.095649	-0.48393	-0.41943	-0.62065	-0.66142			0.095655	0.144221	-0.00843	-0.0848	-0.522	0.325102	0.143266	-0.35167	0.15267
0.096238	0.21175	0.21479	0.516144	0.57744	0.464468	-0.36255	-0.42648	-0.25292			0.096233	-0.57969	-0.41992	-0.69995	-0.5881	-0.61421	-0.68361	-0.65733			0.096233	-0.48356	-0.41992	-0.62026	-0.66025			0.096238	0.145952	-0.00816	-0.08626	-0.5195	0.326276	0.146112	-0.35042	0.15406
0.096822	0.21472	0.217147	0.514137	0.57532	0.46303	-0.35967	-0.42632	-0.25114			0.096816	-0.57832	-0.42018	-0.69936	-0.5864	-0.61367	-0.68182	-0.65854			0.096816	-0.48385	-0.42018	-0.61992	-0.65934			0.096822	0.148398	-0.0075	-0.08786	-0.51559	0.326885	0.148994	-0.34953	0.15504
0.097405	0.2191	0.218618	0.5124	0.57412	0.461195	-0.3565	-0.42539	-0.24935			0.097399	-0.57531	-0.42065	-0.69785	-0.58491	-0.61405	-0.6806	-0.6601			0.097399	-0.48418	-0.42065	-0.61995	-0.65864			0.097405	0.150018	-0.00733	-0.08831	-0.51223	0.326934	0.151473	-0.34839	0.15545
0.097988	0.22308	0.218926	0.51162	0.57415	0.460012	-0.35298	-0.42292	-0.24801			0.097983	-0.57183	-0.42149	-0.69613	-0.58382	-0.6157	-0.67997	-0.66173			0.097983	-0.48434	-0.42149	-0.62038	-0.65767			0.097988	0.15005	-0.00758	-0.08768	-0.51135	0.326546	0.15325	-0.34654	0.15509
0.098572	0.22493	0.218716	0.51226	0.57533	0.459803	-0.34943	-0.4191	-0.24749			0.098566	-0.56985	-0.42232	-0.69471	-0.58335	-0.61807	-0.67925	-0.66327			0.098566	-0.48486	-0.42232	-0.62086	-0.6562			0.098572	0.149166	-0.00765	-0.08686	-0.51402	0.325777	0.154516	-0.34413	0.15401
0.099155	0.22419	0.218898	0.51423	0.57704	0.460348	-0.34636	-0.41499	-0.24794			0.099149	-0.57046	-0.42254	-0.69377	-0.5833	-0.62033	-0.67809	-0.66469			0.099149	-0.48613	-0.42254	-0.62094	-0.65478			0.099155	0.14857	-0.00729	-0.08622	-0.51911	0.324696	0.155657	-0.34172	0.15266
0.099738	0.22152	0.219931	0.516777	0.5785	0.460664	-0.34414	-0.41151	-0.24913			0.099733	-0.57325	-0.42179	-0.69355	-0.58338	-0.62204	-0.67694	-0.66627			0.099733	-0.48771	-0.42179	-0.62055	-0.65419			0.099738	0.148867	-0.00666	-0.0856	-0.52338	0.323602	0.156769	-0.33975	0.15131
0.100322	0.21798	0.221799	0.518798	0.57945	0.459514	-0.34265	-0.40896	-0.25043			0.100316	-0.57719	-0.42053	-0.69454	-0.5837	-0.6234	-0.67634	-0.66823			0.100316	-0.48878	-0.42053	-0.62012	-0.65451			0.100322	0.149874	-0.00613	-0.08495	-0.52408	0.322783	0.157711	-0.33836	0.14983
0.100905	0.21463	0.224188	0.519478	0.58014	0.456744	-0.34151	-0.40719	-0.25115			0.100899	-0.5815	-0.41968	-0.69689	-0.58454	-0.6251	-0.6764	-0.6704			0.100899	-0.48883	-0.41968	-0.62038	-0.6553			0.100905	0.150842	-0.00607	-0.08436	-0.52105	0.322253	0.158564	-0.33723	0.14808
0.101488	0.21245	0.226759	0.518667	0.58099	0.453568	-0.34042	-0.40607	-0.25127			0.101483	-0.58531	-0.41953	-0.69973	-0.58552	-0.62742	-0.67714	-0.67218			0.101483	-0.48792	-0.41953	-0.62173	-0.65633			0.101488	0.151005	-0.00645	-0.08378	-0.51656	0.321909	0.159641	-0.33577	0.14652
0.102072	0.21215	0.229241	0.516832	0.58265	0.451705	-0.33929	-0.40555	-0.25164			0.102066	-0.58751	-0.41937	-0.70161	-0.58575	-0.62951	-0.67861	-0.67287			0.102066	-0.48652	-0.41937	-0.62379	-0.65771			0.102072	0.150256	-0.00681	-0.08312	-0.51354	0.321889	0.160976	-0.33368	0.14591
0.102655	0.21359	0.231154	0.514681	0.58547	0.452152	-0.33767	-0.40537	-0.25296			0.102649	-0.58734	-0.41869	-0.70163	-0.58499	-0.63009	-0.68048	-0.67191			0.102649	-0.48503	-0.41869	-0.62565	-0.65932			0.102655	0.149305	-0.00667	-0.08263	-0.51407	0.322576	0.162259	-0.33115	0.14665
0.103238	0.21551	0.231792	0.513057	0.588825	0.454335	-0.33494	-0.40523	-0.25535			0.103233	-0.58528	-0.41774	-0.70014	-0.58376	-0.62886	-0.68214	-0.66937			0.103233	-0.48365	-0.41774	-0.62659	-0.66057			0.103238	0.148942	-0.00598	-0.08285	-0.51834	0.324135	0.163384	-0.3285	0.14864
0.103822	0.21655	0.230735	0.5128	0.591457	0.456719	-0.33116	-0.40492	-0.25837			0.103816	-0.58275	-0.41699	-0.69822	-0.58229	-0.62646	-0.6833	-0.6661			0.103816	-0.48248	-0.41699	-0.62658	-0.6609			0.103822	0.149161	-0.00525	-0.08406	-0.52439	0.326058	0.16466	-0.32599	0.15137
0.104405	0.21653	0.228142	0.513959	0.592671	0.458415	-0.32724	-0.40426	-0.2612			0.104399	-0.58096	-0.41679	-0.69683	-0.58028	-0.6238	-0.68373	-0.66338			0.104399	-0.48144	-0.41679	-0.62585	-0.66041			0.104405	0.14931	-0.00525	-0.08579	-0.52951	0.327439	0.16647	-0.32392	0.15431
0.104988	0.21618	0.224556	0.515622	0.592806	0.459742	-0.32419	-0.403	-0.26305			0.104983	-0.58034	-0.41722	-0.69627	-0.57773	-0.62161	-0.6833	-0.66215			0.104983	-0.48038	-0.41722	-0.62473	-0.65968			0.104988	0.148877	-0.00647	-0.08702	-0.53217	0.327576	0.168935	-0.32246	0.15738
0.105572	0.21601	0.2207	0.516828	0.592602	0.461442	-0.32228	-0.40099	-0.26382			0.105566	-0.58082	-0.41805	-0.69639	-0.57539	-0.62003	-0.6824	-0.66255			0.105566	-0.4795	-0.41805	-0.6239	-0.65899			0.105572	0.147922	-0.00876	-0.08719	-0.53221	0.326314	0.171584	-0.32158	0.160558
0.106155	0.21577	0.217227	0.51741	0.592164	0.463481	-0.32109	-0.39841	-0.26412			0.106149	-0.582	-0.41902	-0.69684	-0.57415	-0.61861	-0.68174	-0.66411			0.106149	-0.4792	-0.41902	-0.62397	-0.65829			0.106155	0.146889	-0.01152	-0.08698	-0.53015	0.323985	0.173596	-0.32098	0.163269
0.106738	0.21494	0.21474	0.51788	0.591037	0.464934	-0.32009	-0.39553	-0.26452			0.106733	-0.58328	-0.4201	-0.69719	-0.57434	-0.61678	-0.68175	-0.66612			0.106733	-0.47939	-0.4201	-0.6248	-0.65758			0.106738	0.146143	-0.01399	-0.08777	-0.5272	0.321142	0.174538	-0.32024	0.164526
0.107322	0.21346	0.21378	0.518584	0.589519	0.465288	-0.31902	-0.39249	-0.26519			0.107316	-0.58418	-0.42113	-0.69713	-0.57583	-0.61457	-0.68228	-0.66799			0.107316	-0.47948	-0.42113	-0.62563	-0.65696			0.107322	0.145547	-0.01557	-0.09023	-0.52499	0.318483	0.174687	-0.31898	0.163641
0.107905	0.21189	0.21444	0.519217	0.588741	0.465465	-0.31808	-0.38962	-0.26586			0.107899	-0.58439	-0.42154	-0.69665	-0.57836	-0.61263	-0.68282	-0.6694			0.107899	-0.47922	-0.42154	-0.62579	-0.65645			0.107905	0.144765	-0.01611	-0.09367	-0.52457	0.316747	0.174604	-0.31717	0.160759
0.108488	0.21106	0.216039	0.519338	0.589133	0.466587	-0.31753	-0.3875	-0.26646			0.108483	-0.58385	-0.42085	-0.69623	-0.58165	-0.6116	-0.68309	-0.67056			0.108483	-0.47906	-0.42085	-0.62516	-0.65606			0.108488	0.143992	-0.01591	-0.09673	-0.52597	0.316319	0.174768	-0.31517	0.15701
0.109072	0.21164	0.217715	0.518766	0.590134	0.468455	-0.31723	-0.3865	-0.26734			0.109066	-0.58286	-0.41928	-0.69634	-0.58528	-0.61163	-0.68344	-0.67215			0.109066	-0.47959	-0.41928	-0.6241	-0.65601			0.109072	0.143941	-0.01526	-0.09837	-0.5286	0.317146	0.175465	-0.3136	0.1538
0.109655	0.21367	0.219196	0.517611	0.591177	0.470023	-0.31664	-0.38641	-0.26822			0.109649	-0.58192	-0.41766	-0.697	-0.58853	-0.61226	-0.68417	-0.67455			0.109649	-0.48088	-0.41766	-0.62314	-0.65665			0.109655	0.145086	-0.01441	-0.09836	-0.53162	0.318872	0.176678	-0.31264	0.15199
0.110238	0.21624	0.220803	0.516423	0.592011	0.470722	-0.31541	-0.38646	-0.26801			0.110233	-0.58142	-0.41686	-0.6976	-0.59067	-0.613	-0.68472	-0.67741			0.110233	-0.48263	-0.41686	-0.62271	-0.65811			0.110238	0.147094	-0.01352	-0.09722	-0.53422	0.320811	0.178011	-0.31178	0.15199
0.110822	0.21813	0.222898	0.51565	0.592504	0.470689	-0.31385	-0.38584	-0.26648			0.110816	-0.5814	-0.41722	-0.69755	-0.59155	-0.61366	-0.68439	-0.67994			0.110816	-0.48434	-0.41722	-0.6229	-0.65983			0.110822	0.14897	-0.01248	-0.09582	-0.53586	0.322133	0.178998	-0.31036	0.15366
0.111405	0.21853	0.225319	0.514877	0.59263	0.470307	-0.31263	-0.38448	-0.26492			0.111399	-0.58181	-0.41858	-0.69691	-0.59173	-0.61422	-0.68329	-0.68139			0.111399	-0.48555	-0.41858	-0.62355	-0.66101			0.111405	0.149556	-0.01119	-0.09468	-0.53665	0.322413	0.179409	-0.30828	0.15594
0.111988	0.2172	0.227279	0.51375	0.592504	0.470024	-0.31207	-0.38291	-0.2648			0.111983	-0.58278	-0.42026	-0.69659	-0.59174	-0.61469	-0.68195	-0.6815			0.111983	-0.486	-0.42026	-0.6245	-0.66131			0.111988	0.148239	-0.01018	-0.09392	-0.53737	0.321765	0.179468	-0.30603	0.15742
0.112572	0.21429	0.228063	0.513042	0.592215	0.470224	-0.31177	-0.38151	-0.26655			0.112566	-0.58454	-0.42138	-0.69718	-0.59153	-0.61522	-0.68074	-0.68072			0.112566	-0.48584	-0.42138	-0.62565	-0.66097			0.112572	0.145427	-0.01032	-0.09371	-0.53867	0.320746	0.179921	-0.30409	0.15707
0.113155	0.21071	0.227782	0.513508	0.591605	0.470685	-0.31121	-0.38039	-0.26971			0.113149	-0.58686	-0.42169	-0.69828	-0.59083	-0.61598	-0.67998	-0.68001			0.113149	-0.48582	-0.42169	-0.62677	-0.66044			0.113155	0.142241	-0.01189	-0.09442	-0.5402	0.320134	0.18159	-0.30282	0.15469
0.113738	0.20815	0.22701	0.514807	0.590278	0.470439	-0.3103	-0.37963	-0.27326			0.113733	-0.5891	-0.42177	-0.69901	-0.58988	-0.6168	-0.67996	-0.67991			0.113733	-0.4866	-0.42177	-0.62741	-0.6602			0.113738	0.13962	-0.01423	-0.0961	-0.54085	0.320384	0.184433	-0.30235	0.15112
0.114322	0.20794	0.226013	0.516353	0.587898	0.468631	-0.30915	-0.37938	-0.27609			0.114316	-0.59056	-0.42204	-0.69909	-0.58932	-0.6171	-0.68055	-0.68023			0.114316	-0.48793	-0.42204	-0.62702	-0.66037			0.114322	0.13776	-0.01651	-0.09805	-0.53986	0.321282	0.187428	-0.30249	0.14775
0.114905	0.21002	0.224845	0.517648	0.58485	0.46525	-0.30789	-0.37975	-0.27755			0.114899	-0.59101	-0.42207	-0.69905	-0.58936	-0.61661	-0.68105	-0.68031			0.114899	-0.48883	-0.42207	-0.62542	-0.66069			0.114905	0.13646	-0.01821	-0.09924	-0.53749	0.322307	0.189552	-0.30265	0.14588
0.115488	0.21304	0.223797	0.518039	0.58239	0.46084	-0.30693	-0.38029	-0.2778			0.115483	-0.59067	-0.42146	-0.69932	-0.58972	-0.61574	-0.68081	-0.6797			0.115483	-0.48875	-0.42146	-0.62311	-0.66103			0.115488	0.13577	-0.01918	-0.09902	-0.53491	0.323137	0.190429	-0.30243	0.14602
0.116072	0.21558	0.22321	0.51734	0.58152	0.456105	-0.30655	-0.38016	-0.27744			0.116066	-0.58988	-0.42049	-0.69961	-0.59008	-0.61511	-0.67995	-0.67835			0.116066	-0.48807	-0.42049	-0.62083	-0.66158			0.116072	0.13609	-0.01961	-0.09732	-0.5334	0.323943	0.190257	-0.30189	0.14768
0.116655	0.21702	0.22308	0.516153	0.58207	0.452328	-0.30636	-0.37898	-0.27694			0.116649	-0.58879	-0.41983	-0.69934	-0.59048	-0.61514	-0.67937	-0.67648			0.116649	-0.48752	-0.41983	-0.61935	-0.66224			0.116655	0.1374	-0.01968	-0.09432	-0.53367	0.325037	0.189716	-0.30125	0.14976
0.117238	0.21743	0.223224	0.515268	0.58307	0.451099	-0.30562	-0.37712	-0.27662			0.117233	-0.58774	-0.41996	-0.69839	-0.59089	-0.61574	-0.67956	-0.67444			0.117233	-0.4876	-0.41996	-0.61925	-0.66251			0.117238	0.13905	-0.01922	-0.09068	-0.53577	0.326253	0.189624	-0.30059	0.15134
0.117822	0.21722	0.223689	0.515077	0.58352	0.453078	-0.30405	-0.37493	-0.27686			0.117816	-0.58724	-0.42096	-0.69704	-0.59085	-0.61628	-0.68002	-0.67247			0.117816	-0.48848	-0.42096	-0.62048	-0.66218			0.117822	0.14015	-0.01812	-0.08763	-0.53923	0.326712	0.190371	-0.29978	0.15231
0.118405	0.21683	0.224932	0.515687	0.5831	0.457507	-0.30208	-0.37248	-0.27793			0.118399	-0.58762	-0.42247	-0.6957	-0.59	-0.61603	-0.68012	-0.67069			0.118399	-0.48982	-0.42247	-0.62237	-0.66167			0.118405	0.14019	-0.01666	-0.08594	-0.54303	0.325432	0.19161	-0.29872	0.15296
0.118988	0.21661	0.227164	0.517196	0.58234	0.462619	-0.30021	-0.37	-0.27991			0.118983	-0.58874	-0.42391	-0.69476	-0.58847	-0.61466	-0.68022	-0.66931			0.118983	-0.49106	-0.42391	-0.62427	-0.66153			0.118988	0.13919	-0.0154	-0.08578	-0.54582	0.322617	0.192624	-0.29764	0.15319
0.119572	0.21691	0.229669	0.519291	0.58193	0.466369	-0.29853	-0.368	-0.28258			0.119566	-0.58995	-0.42462	-0.69432	-0.58659	-0.61244	-0.68107	-0.66845			0.119566	-0.49184	-0.42462	-0.62605	-0.66196			0.119572	0.13763	-0.01485	-0.08714	-0.54672	0.319806	0.193048	-0.29698	0.15267
0.120155	0.21767	0.231117	0.52101	0.58205	0.46783	-0.29688	-0.36662	-0.28534			0.120149	-0.59057	-0.42427	-0.69443	-0.58458	-0.61032	-0.68263	-0.66806			0.120149	-0.49221	-0.42427	-0.62796	-0.66308			0.120155	0.13596	-0.01534	-0.08966	-0.54583	0.31838	0.193104	-0.2968	0.15141
0.120738	0.21822	0.23074	0.521406	0.58262	0.467784	-0.2954	-0.36561	-0.28717			0.120733	-0.5904	-0.42312	-0.69525	-0.58292	-0.6096	-0.68404	-0.66809			0.120733	-0.49211	-0.42312	-0.62991	-0.66481			0.120738	0.13474	-0.01655	-0.09243	-0.54376	0.318573	0.193296	-0.29683	0.14969
0.121322	0.21771	0.228858	0.520483	0.58389	0.467472	-0.2944	-0.36501	-0.28728			0.121316	-0.58977	-0.42159	-0.69674	-0.58218	-0.61098	-0.68462	-0.66836			0.121316	-0.49098	-0.42159	-0.6313	-0.66648			0.121322	0.13483	-0.0175	-0.09469	-0.54115	0.319798	0.194014	-0.29665	0.14778
0.121905	0.21603	0.226237	0.519161	0.58623	0.467528	-0.29406	-0.36492	-0.28591			0.121899	-0.5893	-0.41996	-0.69846	-0.58268	-0.61389	-0.68426	-0.6683			0.121899	-0.48801	-0.41996	-0.63152	-0.66718			0.121905	0.1367	-0.01744	-0.0961	-0.53857	0.321418	0.195158	-0.29602	0.14609
0.122488	0.21401	0.223522	0.518528	0.588923	0.467737	-0.29413	-0.36504	-0.28391			0.122483	-0.58956	-0.41867	-0.69991	-0.58433	-0.61711	-0.68327	-0.66745			0.122483	-0.48308	-0.41867	-0.63052	-0.66662			0.122488	0.13967	-0.01651	-0.09674	-0.53627	0.322909	0.196208	-0.29517	0.145
0.123072	0.21256	0.221497	0.519101	0.590651	0.467319	-0.29408	-0.36502	-0.28205			0.123066	-0.59056	-0.41802	-0.70081	-0.58665	-0.61964	-0.68209	-0.66621			0.123066	-0.47718	-0.41802	-0.62882	-0.66523			0.123072	0.142651	-0.01547	-0.09694	-0.53431	0.323898	0.196721	-0.29461	0.14471
0.123655	0.21196	0.220844	0.520344	0.590865	0.465935	-0.29354	-0.36492	-0.28101			0.123649	-0.59183	-0.41786	-0.70112	-0.58869	-0.6209	-0.6812	-0.66536			0.123649	-0.47196	-0.41786	-0.62716	-0.6639			0.123655	0.1451	-0.01508	-0.09663	-0.53323	0.324354	0.196763	-0.29439	0.14522
0.124238	0.21192	0.221264	0.521019	0.590036	0.46437	-0.2927	-0.36489	-0.28157			0.124233	-0.59297	-0.41801	-0.7008	-0.58962	-0.62064	-0.68091	-0.66526			0.124233	-0.46867	-0.41801	-0.62624	-0.66351			0.124238	0.146637	-0.01542	-0.09573	-0.53359	0.324376	0.196743	-0.29405	0.14619
0.124822	0.21213	0.221743	0.520437	0.588774	0.463351	-0.29211	-0.36478	-0.28391			0.124816	-0.59418	-0.41853	-0.69972	-0.58939	-0.61919	-0.68117	-0.6655			0.124816	-0.46755	-0.41853	-0.62623	-0.66416			0.124822	0.146996	-0.01567	-0.09469	-0.53522	0.323934	0.197027	-0.29311	0.1471
0.125405	0.21289	0.221636	0.519207	0.587303	0.462559	-0.29203	-0.3643	-0.28719			0.125399	-0.5959	-0.41965	-0.69802	-0.58877	-0.61722	-0.68168	-0.66536			0.125399	-0.46799	-0.41965	-0.62671	-0.66551			0.125405	0.146595	-0.01485	-0.09408	-0.53745	0.323113	0.197738	-0.29155	0.14782
0.125988	0.21463	0.221045	0.518462	0.58558	0.461483	-0.2922	-0.36345	-0.28993			0.125983	-0.59786	-0.42152	-0.69625	-0.58857	-0.61505	-0.68192	-0.6646			0.125983	-0.46938	-0.42152	-0.62718	-0.66733			0.125988	0.146228	-0.01299	-0.09385	-0.53966	0.322185	0.198744	-0.28968	0.14862
0.126572	0.2171	0.220393	0.51843	0.58365	0.460566	-0.29233	-0.3627	-0.29093			0.126566	-0.59897	-0.42387	-0.69492	-0.58898	-0.61274	-0.68122	-0.66373			0.126566	-0.47154	-0.42387	-0.62743	-0.66926			0.126572	0.14633	-0.01113	-0.09359	-0.54152	0.321287	0.199656	-0.28793	0.14944
0.127155	0.21929	0.219983	0.518523	0.58188	0.461018	-0.29228	-0.36242	-0.29006			0.127149	-0.59847	-0.42595	-0.6944	-0.58961	-0.61082	-0.67968	-0.66374			0.127149	-0.47424	-0.42595	-0.62747	-0.67063			0.127155	0.147033	-0.00993	-0.09332	-0.54307	0.320447	0.200083	-0.28653	0.14969
0.127738	0.22034	0.219722	0.518439	0.58061	0.4637	-0.29174	-0.36229	-0.28832			0.127733	-0.59666	-0.42721	-0.69469	-0.58993	-0.61022	-0.67853	-0.66552			0.127733	-0.47707	-0.42721	-0.62751	-0.67093			0.127738	0.148253	-0.00934	-0.09352	-0.54443	0.319933	0.200035	-0.28543	0.14898
0.128322	0.22007	0.219233	0.518416	0.57985	0.467854	-0.29034	-0.36162	-0.28698			0.128316	-0.59432	-0.42758	-0.69547	-0.58962	-0.61124	-0.67896	-0.66911			0.128316	-0.47999	-0.42758	-0.62788	-0.67011			0.128322	0.149505	-0.00927	-0.09481	-0.54562	0.320136	0.19986	-0.28441	0.14799
0.128905	0.21892	0.218446	0.518621	0.57983	0.471272	-0.28815	-0.36023	-0.28666			0.128899	-0.59203	-0.42707	-0.6964	-0.58845	-0.61305	-0.681	-0.67356			0.128899	-0.48306	-0.42707	-0.62869	-0.66864			0.128905	0.150009	-0.00965	-0.09746	-0.54712	0.32094	0.199864	-0.28327	0.14781
0.129488	0.21761	0.218064	0.518877	0.58091	0.472072	-0.28579	-0.35877	-0.28756			0.129483	-0.59014	-0.42562	-0.69716	-0.58649	-0.61454	-0.68374	-0.67769			0.129483	-0.48603	-0.42562	-0.62971	-0.66724			0.129488	0.149515	-0.00989	-0.10071	-0.54972	0.32157	0.20013	-0.28207	0.14864
0.130072	0.21673	0.218837	0.51884	0.58291	0.469912	-0.28398	-0.35784	-0.28941			0.130066	-0.58878	-0.42354	-0.69744	-0.58427	-0.61549	-0.68625	-0.68059			0.130066	-0.48862	-0.42354	-0.63059	-0.6662			0.130072	0.148714	-0.00946	-0.10298	-0.5537	0.321411	0.200586	-0.28109	0.14965
0.130655	0.21625	0.220639	0.518332	0.58499	0.465525	-0.28304	-0.35759	-0.29124			0.130649	-0.58798	-0.42139	-0.69725	-0.58271	-0.61628	-0.68832	-0.68179			0.130649	-0.49084	-0.42139	-0.63112	-0.66529			0.130655	0.148332	-0.0087	-0.1033	-0.55804	0.320605	0.201052	-0.28048	0.14999
0.131238	0.21554	0.222553	0.517503	0.58632	0.459946	-0.28289	-0.3577	-0.29191			0.131233	-0.5878	-0.41981	-0.69698	-0.58237	-0.61688	-0.69005	-0.68137			0.131233	-0.49267	-0.41981	-0.63127	-0.66448			0.131238	0.14822	-0.00847	-0.10177	-0.56092	0.319605	0.201215	-0.28014	0.14955
0.131822	0.21433	0.223704	0.516702	0.58668	0.454424	-0.28328	-0.35777	-0.29096			0.131816	-0.58813	-0.41932	-0.69693	-0.58274	-0.61688	-0.69114	-0.67998			0.131816	-0.4936	-0.41932	-0.63088	-0.66424			0.131822	0.147773	-0.00917	-0.099	-0.56105	0.318684	0.200857	-0.28003	0.14906
0.132405	0.21319	0.22382	0.516162	0.58647	0.450112	-0.28384	-0.35776	-0.2888			0.132399	-0.58853	-0.4198	-0.6972	-0.5831	-0.6163	-0.6911	-0.67817			0.132399	-0.49327	-0.4198	-0.62959	-0.66497			0.132405	0.146875	-0.0104	-0.09572	-0.5586	0.318083	0.200429	-0.28029	0.14936
0.132988	0.21285	0.223294	0.516004	0.58626	0.447528	-0.28425	-0.3579	-0.28633			0.132983	-0.58859	-0.42055	-0.69787	-0.5835	-0.61583	-0.68985	-0.676			0.132983	-0.49214	-0.42055	-0.62728	-0.66647			0.132988	0.146041	-0.01131	-0.09265	-0.55493	0.318121	0.200844	-0.28102	0.15064
0.133572	0.21362	0.222782	0.516232	0.5862	0.446573	-0.28442	-0.35821	-0.28439			0.133566	-0.58829	-0.42072	-0.69834	-0.58436	-0.61585	-0.6878	-0.67373			0.133566	-0.49095	-0.42072	-0.62436	-0.66804			0.133572	0.145883	-0.01109	-0.09057	-0.55149	0.318897	0.202491	-0.28179	0.15206
0.134155	0.21517	0.222558	0.516591	0.58579	0.447048	-0.28448	-0.35848	-0.28341			0.134149	-0.58794	-0.42012	-0.6973	-0.5857	-0.61617	-0.68569	-0.67221			0.134149	-0.49006	-0.42012	-0.62176	-0.669			0.134155	0.1464	-0.00968	-0.09016	-0.54905	0.320181	0.204753	-0.28196	0.15258
0.134738	0.21684	0.222218	0.516567	0.58478	0.448901	-0.28435	-0.35859	-0.28349			0.134733	-0.58786	-0.4194	-0.69439	-0.58733	-0.61659	-0.68429	-0.6722			0.134733	-0.48975	-0.4194	-0.62062	-0.66926			0.134738	0.146786	-0.00798	-0.09132	-0.54774	0.321548	0.206692	-0.28133	0.15206
0.135322	0.21813	0.221277	0.515817	0.58403	0.452063	-0.28373	-0.35871	-0.28446			0.135316	-0.58845	-0.4193	-0.691	-0.58911	-0.61731	-0.68393	-0.67374			0.135316	-0.49026	-0.4193	-0.62152	-0.66915			0.135322	0.146171	-0.00715	-0.093	-0.54768	0.322514	0.207892	-0.2803	0.15141
0.135905	0.21902	0.220015	0.514681	0.58465	0.455984	-0.28243	-0.35888	-0.28596			0.135899	-0.59015	-0.41996	-0.68891	-0.59055	-0.61824	-0.68436	-0.67624			0.135899	-0.49119	-0.41996	-0.62387	-0.66884			0.135905	0.144425	-0.0076	-0.09435	-0.54903	0.322593	0.208599	-0.2793	0.15143
0.136488	0.21966	0.219443	0.513741	0.58652	0.459542	-0.28066	-0.35898	-0.28739			0.136483	-0.59296	-0.42116	-0.68864	-0.59091	-0.61868	-0.68496	-0.67871			0.136483	-0.49195	-0.42116	-0.62654	-0.66844			0.136488	0.142297	-0.0087	-0.09511	-0.55104	0.321681	0.20928	-0.27854	0.15238
0.137072	0.22001	0.220477	0.513144	0.588266	0.462177	-0.27885	-0.35892	-0.28789			0.137066	-0.59604	-0.42258	-0.68953	-0.58997	-0.6179	-0.68503	-0.68002			0.137066	-0.49221	-0.42258	-0.62882	-0.66819			0.137072	0.140956	-0.00969	-0.09529	-0.55221	0.320405	0.210249	-0.27783	0.15423
0.137655	0.22	0.223177	0.512735	0.588871	0.464803	-0.27745	-0.35896	-0.28694			0.137649	-0.59806	-0.42369	-0.69082	-0.58823	-0.61589	-0.68425	-0.67962			0.137649	-0.49188	-0.42369	-0.63032	-0.66839			0.137655	0.141161	-0.0102	-0.09503	-0.55165	0.319465	0.211473	-0.27687	0.15635
0.138238	0.21976	0.226516	0.51241	0.58855	0.468436	-0.2768	-0.35943	-0.28483			0.138233	-0.59825	-0.42399	-0.6922	-0.58645	-0.61332	-0.68306	-0.67796			0.138233	-0.49118	-0.42399	-0.63088	-0.66913			0.138238	0.142791	-0.01023	-0.09457	-0.54994	0.318924	0.212544	-0.27591	0.15761
0.138822	0.21952	0.229151	0.51225	0.588211	0.472185	-0.27685	-0.36017	-0.28242			0.138816	-0.59713	-0.42365	-0.69374	-0.58524	-0.61088	-0.68219	-0.67595			0.138816	-0.49052	-0.42365	-0.63078	-0.67023			0.138822	0.145002	-0.01005	-0.09403	-0.54811	0.318447	0.21305	-0.27545	0.15721
0.139405	0.21912	0.23019	0.51225	0.588304	0.474103	-0.27707	-0.36056	-0.28089			0.139399	-0.59574	-0.42344	-0.69558	-0.58491	-0.60894	-0.68198	-0.67452			0.139399	-0.49008	-0.42344	-0.63071	-0.67115			0.139405	0.146786	-0.01012	-0.09324	-0.54656	0.317788	0.212829	-0.27554	0.15531
0.139988	0.21817	0.229441	0.51202	0.588322	0.473591	-0.27697	-0.36033	-0.28116			0.139983	-0.5946	-0.42377	-0.69743	-0.58545	-0.60757	-0.68243	-0.67404			0.139983	-0.48965	-0.42377	-0.63113	-0.67141			0.139988	0.147569	-0.01065	-0.092	-0.54537	0.317059	0.212108	-0.27595	0.15272
0.140572	0.21678	0.227433	0.51143	0.587042	0.471863	-0.27652	-0.3598	-0.28327			0.140566	-0.5936	-0.4245	-0.69869	-0.58633	-0.60677	-0.6836	-0.67425			0.140566	-0.48893	-0.4245	-0.63188	-0.67118			0.140572	0.147401	-0.01149	-0.09049	-0.54535	0.316669	0.211481	-0.2764	0.1503
0.141155	0.21584	0.22518	0.5109	0.58354	0.470159	-0.27592	-0.35927	-0.2864			0.141149	-0.59244	-0.42537	-0.69918	-0.58675	-0.60667	-0.68569	-0.67496			0.141149	-0.48805	-0.42537	-0.63237	-0.6709			0.141155	0.146721	-0.0124	-0.08893	-0.54773	0.316961	0.211326	-0.27631	0.14819
0.141738	0.21586	0.223633	0.5107	0.578	0.468445	-0.27542	-0.35872	-0.28951			0.141733	-0.59116	-0.42626	-0.69933	-0.58614	-0.60729	-0.68855	-0.67602			0.141733	-0.48737	-0.42626	-0.63214	-0.67066			0.141738	0.146181	-0.01323	-0.08723	-0.55262	0.317888	0.211354	-0.27509	0.14601
0.142322	0.21626	0.223154	0.51064	0.5719	0.465832	-0.27514	-0.35804	-0.29217			0.142316	-0.59044	-0.42692	-0.69957	-0.58476	-0.6085	-0.69172	-0.67702			0.142316	-0.48714	-0.42692	-0.63112	-0.67042			0.142322	0.146274	-0.01376	-0.08551	-0.55854	0.319118	0.211108	-0.27294	0.1439
0.142905	0.21629	0.223294	0.51052	0.56716	0.461805	-0.27487	-0.35715	-0.29477			0.142899	-0.59087	-0.42699	-0.69962	-0.58337	-0.61019	-0.69466	-0.67739			0.142899	-0.48722	-0.42699	-0.62971	-0.67051			0.142905	0.14687	-0.01377	-0.08426	-0.56367	0.320128	0.210507	-0.2708	0.14296
0.143488	0.21595	0.223209	0.51035	0.5649	0.456906	-0.27427	-0.35603	-0.29761			0.143483	-0.59231	-0.42642	-0.69871	-0.58271	-0.61208	-0.69671	-0.67708			0.143483	-0.48738	-0.42642	-0.6284	-0.67126			0.143488	0.147345	-0.01329	-0.08384	-0.56689	0.320342	0.209808	-0.26944	0.14415
0.144072	0.2159	0.222483	0.51035	0.56512	0.452347	-0.27313	-0.35472	-0.30018			0.144066	-0.59406	-0.42528	-0.69648	-0.58316	-0.6136	-0.69732	-0.67669			0.144066	-0.48774	-0.42528	-0.62728	-0.67237			0.144072	0.147247	-0.0127	-0.08443	-0.56803	0.319434	0.209342	-0.26886	0.14714
0.144655	0.21676	0.221445	0.51078	0.56726	0.449162	-0.27152	-0.3534	-0.30175			0.144649	-0.59545	-0.42374	-0.69355	-0.58447	-0.61425	-0.69632	-0.6769			0.144649	-0.48881	-0.42374	-0.62626	-0.67324			0.144655	0.146581	-0.01238	-0.08592	-0.56762	0.317677	0.209336	-0.2686	0.15059
0.145238	0.21849	0.220719	0.51153	0.57058	0.447844	-0.26987	-0.35221	-0.30211			0.145233	-0.59609	-0.42242	-0.6911	-0.5858	-0.61393	-0.69382	-0.67775			0.145233	-0.49086	-0.42242	-0.62563	-0.67341			0.145238	0.145641	-0.01266	-0.08781	-0.56654	0.315705	0.2098	-0.26842	0.15309
0.145822	0.22053	0.22063	0.5121	0.5741	0.448477	-0.26868	-0.35093	-0.30162			0.145816	-0.59599	-0.4222	-0.69001	-0.58646	-0.61286	-0.69	-0.67856			0.145816	-0.49342	-0.4222	-0.62596	-0.67274			0.145822	0.144984	-0.01332	-0.08941	-0.56554	0.314109	0.210719	-0.26834	0.15388
0.146405	0.22227	0.22111	0.51227	0.57707	0.451025	-0.26813	-0.34951	-0.30067			0.146399	-0.59553	-0.42327	-0.69056	-0.58631	-0.61143	-0.68537	-0.67868			0.146399	-0.49562	-0.42327	-0.62735	-0.67173			0.146405	0.145147	-0.01363	-0.0903	-0.56508	0.313317	0.211901	-0.26838	0.15319
0.146988	0.22317	0.221785	0.512526	0.57904	0.455351	-0.26822	-0.34845	-0.29934			0.146983	-0.59532	-0.42499	-0.69254	-0.5854	-0.61009	-0.68073	-0.67793			0.146983	-0.49694	-0.42499	-0.62917	-0.67141			0.146988	0.146023	-0.01295	-0.09049	-0.56525	0.313476	0.212889	-0.26852	0.15211
0.147572	0.223	0.222051	0.513476	0.57965	0.460795	-0.26902	-0.34829	-0.29742			0.147566	-0.59587	-0.42646	-0.69519	-0.58372	-0.60911	-0.67675	-0.67651			0.147566	-0.49727	-0.42646	-0.63074	-0.67244			0.147572	0.14674	-0.01144	-0.09037	-0.56591	0.314249	0.213345	-0.26889	0.1518
0.148155	0.2222	0.22137	0.51503	0.57895	0.466019	-0.27034	-0.34875	-0.29476			0.148149	-0.59712	-0.42704	-0.69729	-0.58142	-0.60836	-0.67406	-0.67477			0.148149	-0.49693	-0.42704	-0.63182	-0.67417			0.148155	0.146362	-0.00986	-0.09021	-0.56684	0.315203	0.213428	-0.26963	0.15281
0.148738	0.22172	0.219796	0.516293	0.57809	0.469805	-0.27138	-0.34903	-0.29153			0.148733	-0.59847	-0.42647	-0.69796	-0.57898	-0.60751	-0.67324	-0.67324			0.148733	-0.49653	-0.42647	-0.63257	-0.67543			0.148738	0.144648	-0.00883	-0.09003	-0.56759	0.316466	0.213587	-0.27069	0.1549
0.149322	0.22188	0.218092	0.516446	0.57864	0.471836	-0.27143	-0.34875	-0.28808			0.149316	-0.5995	-0.42511	-0.69706	-0.57702	-0.60644	-0.67445	-0.67253			0.149316	-0.4967	-0.42511	-0.63305	-0.67573			0.149322	0.14239	-0.00839	-0.08987	-0.56698	0.318307	0.21406	-0.27188	0.15745
0.149905	0.22234	0.217114	0.515501	0.58101	0.472422	-0.27093	-0.34808	-0.28478			0.149899	-0.60029	-0.42373	-0.69504	-0.5762	-0.60532	-0.67698	-0.67263			0.149899	-0.49728	-0.42373	-0.63307	-0.67514			0.149905	0.14097	-0.00822	-0.08999	-0.56344	0.32037	0.214632	-0.27297	0.159679
0.150488	0.22287	0.217184	0.514155	0.58385	0.471845	-0.27099	-0.34743	-0.28203			0.150483	-0.6009	-0.42288	-0.69241	-0.57707	-0.60439	-0.67952	-0.67282			0.150483	-0.49729	-0.42288	-0.63247	-0.67375			0.150488	0.141296	-0.00841	-0.09052	-0.55665	0.321902	0.214954	-0.27371	0.160726
0.151072	0.22321	0.217822	0.51307	0.58546	0.470746	-0.27185	-0.34714	-0.2801			0.151066	-0.60092	-0.42259	-0.68975	-0.57956	-0.60375	-0.68105	-0.67257			0.151066	-0.49588	-0.42259	-0.63119	-0.67169			0.151072	0.143033	-0.00963	-0.09134	-0.54845	0.322528	0.214858	-0.27383	0.159991
0.151655	0.22289	0.218074	0.51226	0.58544	0.47034	-0.27272	-0.34732	-0.27902			0.151649	-0.5999	-0.42272	-0.68779	-0.58286	-0.60347	-0.68168	-0.67209			0.151649	-0.49331	-0.42272	-0.62948	-0.66938			0.151655	0.144989	-0.01228	-0.09244	-0.54167	0.322364	0.214494	-0.27301	0.15752
0.152238	0.2216	0.21758	0.51115	0.58462	0.471333	-0.27282	-0.34798	-0.27883			0.152233	-0.59801	-0.42323	-0.68715	-0.58595	-0.60353	-0.68206	-0.6719			0.152233	-0.49064	-0.42323	-0.62796	-0.66745			0.152238	0.146106	-0.01559	-0.0938	-0.53863	0.321763	0.214228	-0.27107	0.15407
0.152822	0.21934	0.217091	0.50941	0.58396	0.473269	-0.27185	-0.34889	-0.2798			0.152816	-0.59597	-0.42415	-0.68797	-0.58803	-0.60374	-0.68254	-0.67224			0.152816	-0.48879	-0.42415	-0.62725	-0.66661			0.152822	0.146059	-0.01807	-0.09475	-0.54029	0.32112	0.214306	-0.26845	0.15073
0.153405	0.2163	0.217487	0.50727	0.58403	0.475122	-0.2701	-0.34972	-0.28209			0.153399	-0.59464	-0.42521	-0.6895	-0.58835	-0.6041	-0.68304	-0.67314			0.153399	-0.48819	-0.42521	-0.62759	-0.66718			0.153405	0.145161	-0.01908	-0.09429	-0.54635	0.320571	0.214666	-0.26615	0.14826
0.153988	0.21319	0.218893	0.5049	0.58487	0.475756	-0.26815	-0.35027	-0.2853			0.153983	-0.59419	-0.42583	-0.69052	-0.5866	-0.60521	-0.68358	-0.67453			0.153983	-0.48873	-0.42583	-0.62868	-0.66876			0.153988	0.144183	-0.01873	-0.09236	-0.5555	0.319964	0.215269	-0.26482	0.14687
0.154572	0.21092	0.220775	0.50225	0.58604	0.474704	-0.26643	-0.35051	-0.28855			0.154566	-0.59404	-0.42573	-0.69025	-0.58336	-0.6075	-0.68448	-0.67609			0.154566	-0.49001	-0.42573	-0.63004	-0.67052			0.154572	0.144007	-0.01712	-0.09024	-0.56555	0.319071	0.216318	-0.26425	0.14616
0.155155	0.20976	0.222246	0.49956	0.586842	0.472687	-0.26483	-0.35043	-0.29101			0.155149	-0.59367	-0.42529	-0.68901	-0.58001	-0.61033	-0.68594	-0.67729			0.155149	-0.49143	-0.42529	-0.63112	-0.67169			0.155155	0.144793	-0.01466	-0.0892	-0.57438	0.317762	0.218022	-0.26393	0.14563
0.155738	0.20921	0.22246	0.49747	0.58679	0.470657	-0.2631	-0.35026	-0.29194			0.155733	-0.59293	-0.42492	-0.68786	-0.57767	-0.6126	-0.68738	-0.67754			0.155733	-0.49241	-0.42492	-0.63115	-0.67195			0.155738	0.145729	-0.01283	-0.08949	-0.58118	0.316136	0.220145	-0.26365	0.14535
0.156322	0.20892	0.221338	0.49677	0.58597	0.468794	-0.26132	-0.35037	-0.29094			0.156316	-0.59177	-0.42468	-0.68753	-0.57657	-0.61381	-0.68745	-0.67663			0.156316	-0.49272	-0.42468	-0.62994	-0.6716			0.156322	0.145823	-0.01294	-0.09064	-0.58588	0.314638	0.221879	-0.26347	0.14592
0.156905	0.20908	0.21981	0.49791	0.58476	0.466927	-0.2599	-0.35071	-0.28844			0.156899	-0.59036	-0.42441	-0.68775	-0.57631	-0.61404	-0.68542	-0.67524			0.156899	-0.49265	-0.42441	-0.62854	-0.67127			0.156905	0.144993	-0.0148	-0.0921	-0.58762	0.313705	0.222295	-0.26327	0.14754
0.157488	0.20989	0.218986	0.5007	0.58337	0.46505	-0.25944	-0.35079	-0.28563			0.157483	-0.58905	-0.4242	-0.68796	-0.57642	-0.61342	-0.68209	-0.67463			0.157483	-0.49297	-0.4242	-0.62826	-0.6713			0.157488	0.14429	-0.01706	-0.09326	-0.58506	0.313405	0.221084	-0.26274	0.14971
0.158072	0.21098	0.219112	0.50426	0.58196	0.463025	-0.26023	-0.35027	-0.28364			0.158066	-0.58816	-0.42442	-0.68797	-0.57675	-0.61192	-0.6788	-0.67547			0.158066	-0.4944	-0.42442	-0.62911	-0.6717			0.158072	0.144793	-0.01859	-0.09382	-0.57829	0.313517	0.218848	-0.26174	0.15155
0.158655	0.21153	0.219563	0.5073	0.58094	0.460529	-0.26194	-0.34939	-0.28292			0.158649	-0.58794	-0.42527	-0.6879	-0.57743	-0.60987	-0.67649	-0.67728			0.158649	-0.49683	-0.42527	-0.62989	-0.67225			0.158655	0.146474	-0.01891	-0.09425	-0.56958	0.31373	0.216691	-0.26037	0.15226
0.159238	0.21083	0.219717	0.50872	0.58056	0.457586	-0.26376	-0.34842	-0.28342			0.159233	-0.5886	-0.42644	-0.68805	-0.57878	-0.608	-0.67575	-0.67901			0.159233	-0.49937	-0.42644	-0.62949	-0.67257			0.159238	0.148294	-0.01815	-0.09535	-0.56184	0.313769	0.215412	-0.25902	0.15164
0.159822	0.20891	0.219573	0.50822	0.58058	0.45488	-0.26489	-0.34731	-0.28474			0.159816	-0.59012	-0.42739	-0.6887	-0.58065	-0.60693	-0.67673	-0.67963			0.159816	-0.50127	-0.42739	-0.6278	-0.6724			0.159822	0.149124	-0.01686	-0.09733	-0.55692	0.313498	0.21515	-0.25827	0.15011
0.160405	0.20673	0.21975	0.50664	0.58041	0.453241	-0.26487	-0.34591	-0.28618			0.160399	-0.59219	-0.42763	-0.68974	-0.58225	-0.60683	-0.67877	-0.67864			0.160399	-0.50213	-0.42763	-0.62566	-0.67166			0.160405	0.148589	-0.01556	-0.09938	-0.55504	0.312964	0.215655	-0.25836	0.14819
0.160988	0.2055	0.220924	0.50496	0.57986	0.453032	-0.26376	-0.34432	-0.28722			0.160983	-0.59418	-0.42684	-0.69053	-0.58282	-0.60749	-0.68072	-0.67649			0.160983	-0.5019	-0.42684	-0.62401	-0.6703			0.160988	0.146936	-0.01444	-0.10033	-0.55551	0.31227	0.216726	-0.25898	0.14654
0.161572	0.20577	0.223149	0.50333	0.57936	0.454228	-0.26196	-0.34258	-0.28791			0.161566	-0.59542	-0.42515	-0.6905	-0.58235	-0.60853	-0.68169	-0.67411			0.161566	-0.50099	-0.42515	-0.62304	-0.66835			0.161572	0.144658	-0.0135	-0.09967	-0.55737	0.311518	0.218204	-0.25977	0.14584
0.162155	0.2074	0.225827	0.50149	0.57963	0.456613	-0.25989	-0.34082	-0.28847			0.162149	-0.59563	-0.4233	-0.68973	-0.58162	-0.60952	-0.68136	-0.67218			0.162149	-0.50022	-0.4233	-0.62239	-0.66622			0.162155	0.142614	-0.01278	-0.09771	-0.55972	0.310796	0.219731	-0.26056	0.14647
0.162738	0.20973	0.228076	0.49969	0.58123	0.459499	-0.25785	-0.33947	-0.28897			0.162733	-0.59514	-0.42209	-0.68852	-0.58126	-0.60993	-0.6799	-0.67078			0.162733	-0.50001	-0.42209	-0.62196	-0.66445			0.162738	0.141771	-0.01244	-0.09521	-0.5619	0.31032	0.220885	-0.26123	0.14827
0.163322	0.21202	0.229171	0.49865	0.58408	0.461526	-0.2561	-0.33929	-0.28974			0.163316	-0.59492	-0.42206	-0.68702	-0.58129	-0.60924	-0.67795	-0.66994			0.163316	-0.50024	-0.42206	-0.6224	-0.66338			0.163322	0.142582	-0.01261	-0.09276	-0.56359	0.310448	0.221479	-0.2615	0.15045
0.163905	0.21353	0.229123	0.49889	0.587442	0.46147	-0.25493	-0.34061	-0.29132			0.163899	-0.59574	-0.42336	-0.68522	-0.58151	-0.60742	-0.67638	-0.67006			0.163899	-0.50039	-0.42336	-0.62434	-0.66313			0.163905	0.144783	-0.01331	-0.09063	-0.56506	0.311497	0.221694	-0.26093	0.15175
0.164488	0.2137	0.228672	0.50032	0.58984	0.45929	-0.25456	-0.3429	-0.29395			0.164483	-0.59716	-0.42559	-0.68315	-0.58175	-0.60499	-0.67585	-0.67137			0.164483	-0.49997	-0.42559	-0.62713	-0.66363			0.164488	0.147429	-0.01447	-0.08909	-0.56687	0.313421	0.221775	-0.25938	0.15137
0.165072	0.21265	0.22829	0.50263	0.589985	0.456226	-0.25489	-0.34521	-0.29744			0.165066	-0.59802	-0.428	-0.68129	-0.58172	-0.60271	-0.67656	-0.67312			0.165066	-0.49869	-0.428	-0.62908	-0.66466			0.165072	0.148993	-0.01607	-0.08859	-0.56895	0.31558	0.221759	-0.2571	0.14994
0.165655	0.21148	0.227723	0.50556	0.588015	0.453846	-0.25562	-0.34696	-0.30135			0.165649	-0.59769	-0.42991	-0.68078	-0.58118	-0.60111	-0.67816	-0.67395			0.165649	-0.49645	-0.42991	-0.62897	-0.6658			0.165655	0.148319	-0.01799	-0.08923	-0.57043	0.317008	0.221715	-0.25457	0.14883
0.166238	0.2117	0.226674	0.50891	0.58541	0.453199	-0.25658	-0.34814	-0.30521			0.166233	-0.59655	-0.43089	-0.68248	-0.58024	-0.60039	-0.67981	-0.67336			0.166233	-0.49354	-0.43089	-0.62694	-0.66645			0.166238	0.145798	-0.01961	-0.09032	-0.57067	0.317163	0.221944	-0.25232	0.14893
0.166822	0.21412	0.225264	0.512446	0.58356	0.454554	-0.25755	-0.34891	-0.30855			0.166816	-0.59536	-0.43087	-0.68613	-0.57935	-0.6006	-0.68066	-0.67199			0.166816	-0.49081	-0.43087	-0.62431	-0.6664			0.166822	0.142958	-0.02013	-0.09086	-0.56957	0.31632	0.222751	-0.25079	0.15026
0.167405	0.21823	0.223541	0.51612	0.58288	0.457758	-0.25806	-0.34932	-0.3106			0.167399	-0.59458	-0.43011	-0.69069	-0.57894	-0.60163	-0.68046	-0.67059			0.167399	-0.48925	-0.43011	-0.62232	-0.66608			0.167405	0.140952	-0.01937	-0.09036	-0.56754	0.315014	0.224047	-0.25016	0.15207
0.167988	0.22272	0.221272	0.519538	0.58291	0.462378	-0.25769	-0.34932	-0.3104			0.167983	-0.59451	-0.42906	-0.69517	-0.57902	-0.60311	-0.67954	-0.66931			0.167983	-0.48931	-0.42906	-0.62136	-0.66613			0.167988	0.14002	-0.01805	-0.08903	-0.56541	0.313523	0.225402	-0.25039	0.15323
0.168572	0.22622	0.218488	0.52182	0.58333	0.467206	-0.25655	-0.34896	-0.30785			0.168566	-0.59542	-0.42808	-0.69889	-0.57937	-0.60466	-0.67852	-0.66836			0.168566	-0.49079	-0.42808	-0.62109	-0.6667			0.168572	0.13996	-0.01702	-0.08739	-0.56374	0.311899	0.226226	-0.25136	0.15297
0.169155	0.22777	0.21589	0.522323	0.58411	0.470442	-0.25549	-0.34834	-0.30419			0.169149	-0.59717	-0.42723	-0.70141	-0.57989	-0.6058	-0.67808	-0.66826			0.169149	-0.4929	-0.42723	-0.62093	-0.66736			0.169155	0.140612	-0.01661	-0.08577	-0.56262	0.310228	0.225999	-0.25285	0.15121
0.169738	0.22707	0.21455	0.521331	0.58484	0.470801	-0.25531	-0.34757	-0.30096			0.169733	-0.59897	-0.42617	-0.70228	-0.58076	-0.60596	-0.67841	-0.66921			0.169733	-0.49463	-0.42617	-0.62061	-0.6675			0.169738	0.141943	-0.01643	-0.08413	-0.56261	0.308748	0.224846	-0.25445	0.14871
0.170322	0.22465	0.21501	0.519673	0.5849	0.468464	-0.25589	-0.3467	-0.29879			0.170316	-0.60005	-0.42467	-0.70152	-0.58205	-0.60507	-0.67926	-0.67071			0.170316	-0.4953	-0.42467	-0.62037	-0.66705			0.170322	0.14367	-0.01607	-0.08219	-0.56467	0.307777	0.223595	-0.25562	0.14678
0.170905	0.22149	0.216635	0.518015	0.58422	0.465177	-0.25641	-0.34566	-0.29761			0.170899	-0.59991	-0.42292	-0.69998	-0.58346	-0.6038	-0.68038	-0.67178			0.170899	-0.49499	-0.42292	-0.62077	-0.66648			0.170905	0.145073	-0.01561	-0.08022	-0.56838	0.307547	0.223021	-0.25592	0.14647
0.171488	0.21846	0.218409	0.51646	0.58325	0.463243	-0.25644	-0.34462	-0.29727			0.171483	-0.5986	-0.4214	-0.69878	-0.58437	-0.60312	-0.68163	-0.67169			0.171483	-0.49425	-0.4214	-0.62213	-0.66622			0.171488	0.145524	-0.01537	-0.07915	-0.57154	0.307963	0.223292	-0.25531	0.14783
0.172072	0.21614	0.220011	0.51511	0.58245	0.464059	-0.25624	-0.34418	-0.29761			0.172066	-0.59671	-0.42053	-0.6986	-0.58424	-0.60362	-0.68272	-0.67086			0.172066	-0.49351	-0.42053	-0.62411	-0.66634			0.172072	0.145129	-0.01514	-0.07953	-0.57201	0.308799	0.224147	-0.25413	0.15003
0.172655	0.21463	0.22192	0.514225	0.58218	0.467169	-0.25617	-0.34481	-0.29839			0.172649	-0.59485	-0.42028	-0.69943	-0.58319	-0.60515	-0.68303	-0.67061			0.172649	-0.4926	-0.42028	-0.62557	-0.66652			0.172655	0.144844	-0.01418	-0.08088	-0.5694	0.309958	0.225114	-0.25292	0.15158
0.173238	0.21335	0.224542	0.513424	0.58257	0.470895	-0.25603	-0.34614	-0.29919			0.173233	-0.59322	-0.42023	-0.70101	-0.58188	-0.60688	-0.68199	-0.67181			0.173233	-0.49123	-0.42023	-0.6256	-0.66618			0.173238	0.145887	-0.01206	-0.08226	-0.56513	0.311444	0.225585	-0.25202	0.15117
0.173822	0.21142	0.22775	0.51179	0.58331	0.473492	-0.25532	-0.34739	-0.29956			0.173816	-0.59173	-0.42012	-0.70291	-0.58077	-0.60817	-0.67973	-0.67415			0.173816	-0.48983	-0.42012	-0.62461	-0.66493			0.173822	0.148663	-0.00934	-0.08316	-0.56124	0.313136	0.225294	-0.25144	0.14874
0.174405	0.20851	0.230637	0.50922	0.5838	0.474028	-0.25372	-0.34815	-0.29934			0.174399	-0.59049	-0.42031	-0.7047	-0.57992	-0.60905	-0.6772	-0.67679			0.174399	-0.48917	-0.42031	-0.62421	-0.66308			0.174405	0.152067	-0.00732	-0.08401	-0.55893	0.314826	0.224744	-0.25105	0.14551
0.174988	0.20542	0.232034	0.50671	0.58371	0.472729	-0.25162	-0.34847	-0.29876			0.174983	-0.58999	-0.42134	-0.70613	-0.57934	-0.60966	-0.67564	-0.67884			0.174983	-0.48955	-0.42134	-0.62551	-0.66164			0.174988	0.154456	-0.00694	-0.0855	-0.55783	0.316197	0.224736	-0.2509	0.14304
0.175572	0.20358	0.231601	0.50516	0.58335	0.470373	-0.24983	-0.34819	-0.2981			0.175566	-0.59043	-0.42324	-0.70693	-0.57892	-0.60983	-0.67577	-0.67954			0.175566	-0.49067	-0.42324	-0.62799	-0.66145			0.175572	0.155192	-0.00809	-0.08753	-0.5569	0.316865	0.225819	-0.25113	0.1423
0.176155	0.20385	0.23032	0.50469	0.58348	0.467388	-0.24899	-0.34706	-0.29736			0.176149	-0.59132	-0.42554	-0.70664	-0.57829	-0.60949	-0.67741	-0.67867			0.176149	-0.49204	-0.42554	-0.63011	-0.66257			0.176155	0.154767	-0.00984	-0.08906	-0.55561	0.316629	0.227981	-0.25178	0.14331
0.176738	0.20591	0.229682	0.50521	0.58479	0.464031	-0.24927	-0.34543	-0.29631			0.176733	-0.5918	-0.42766	-0.70497	-0.57725	-0.60903	-0.67976	-0.67672			0.176733	-0.49318	-0.42766	-0.63075	-0.66435			0.176738	0.154022	-0.01109	-0.08898	-0.55425	0.315786	0.230482	-0.25259	0.1454
0.177322	0.20868	0.230376	0.50649	0.587089	0.461162	-0.25032	-0.34419	-0.29515			0.177316	-0.59121	-0.42915	-0.70216	-0.57639	-0.60894	-0.68204	-0.67451			0.177316	-0.49351	-0.42915	-0.62952	-0.66592			0.177322	0.153436	-0.01144	-0.08694	-0.55349	0.314971	0.232363	-0.25328	0.148
0.177905	0.21118	0.231597	0.50784	0.589086	0.459919	-0.25141	-0.3441	-0.29479			0.177899	-0.58975	-0.42989	-0.69881	-0.57661	-0.60923	-0.68374	-0.67276			0.177899	-0.4927	-0.42989	-0.62675	-0.66686			0.177905	0.152756	-0.0114	-0.08395	-0.55388	0.314597	0.233148	-0.25365	0.1509
0.178488	0.21312	0.231965	0.50877	0.589603	0.460599	-0.25223	-0.34511	-0.29609			0.178483	-0.58812	-0.42997	-0.69537	-0.57796	-0.60922	-0.68454	-0.67188			0.178483	-0.49127	-0.42997	-0.62322	-0.66725			0.178488	0.151569	-0.01183	-0.0816	-0.55509	0.314514	0.232852	-0.25345	0.15392
0.179072	0.2147	0.231089	0.50947	0.588662	0.462182	-0.2531	-0.34666	-0.29879			0.179066	-0.58692	-0.42935	-0.69229	-0.57953	-0.60811	-0.68425	-0.67157			0.179066	-0.49013	-0.42935	-0.6199	-0.66729			0.179072	0.150204	-0.01306	-0.08073	-0.55589	0.314289	0.231657	-0.25256	0.15652
0.179655	0.21607	0.229701	0.51014	0.58733	0.463025	-0.25434	-0.34815	-0.30176			0.179649	-0.58639	-0.428	-0.69024	-0.5804	-0.60604	-0.68288	-0.67128			0.179649	-0.48974	-0.428	-0.61769	-0.66699			0.179655	0.149352	-0.01461	-0.08124	-0.5553	0.313729	0.229966	-0.25122	0.15821
0.180238	0.2174	0.228486	0.51068	0.58681	0.461879	-0.25574	-0.34921	-0.30413			0.180233	-0.58667	-0.42612	-0.68968	-0.58024	-0.60409	-0.68041	-0.67084			0.180233	-0.48998	-0.42612	-0.61693	-0.66641			0.180238	0.149217	-0.01573	-0.08258	-0.55361	0.313087	0.228295	-0.24988	0.158765
0.180822	0.21872	0.227596	0.51132	0.588043	0.458452	-0.25672	-0.34957	-0.30588			0.180816	-0.58755	-0.42412	-0.69017	-0.57922	-0.60324	-0.67716	-0.67086			0.180816	-0.49068	-0.42412	-0.61727	-0.6657			0.180822	0.14951	-0.01596	-0.08389	-0.55233	0.312649	0.227042	-0.24887	0.15821
0.181405	0.21943	0.226949	0.512717	0.591661	0.453577	-0.25687	-0.3492	-0.30735			0.181399	-0.58869	-0.42256	-0.69082	-0.57809	-0.60377	-0.67406	-0.67204			0.181399	-0.49187	-0.42256	-0.61823	-0.66512			0.181405	0.149869	-0.0151	-0.08461	-0.5527	0.312393	0.226423	-0.24831	0.15668
0.181988	0.21907	0.22647	0.514933	0.597221	0.449088	-0.25621	-0.34829	-0.30869			0.181983	-0.58977	-0.42208	-0.69135	-0.57793	-0.60527	-0.67203	-0.67434			0.181983	-0.49331	-0.42208	-0.61955	-0.66504			0.181988	0.150018	-0.01303	-0.08486	-0.5543	0.31206	0.226453	-0.24818	0.15474
0.182572	0.21785	0.226326	0.51715	0.602614	0.447178	-0.25487	-0.34716	-0.3097			0.182566	-0.59044	-0.42324	-0.6921	-0.579	-0.60673	-0.67128	-0.67683			0.182566	-0.49424	-0.42324	-0.62099	-0.66551			0.182572	0.14979	-0.0101	-0.085	-0.55494	0.311495	0.226964	-0.24817	0.15336
0.183155	0.21615	0.226791	0.518471	0.605463	0.448971	-0.25292	-0.34612	-0.30992			0.183149	-0.59052	-0.42593	-0.6932	-0.58045	-0.60701	-0.67181	-0.6784			0.183149	-0.49406	-0.42593	-0.62191	-0.6661			0.183155	0.149319	-0.00719	-0.08525	-0.55254	0.310815	0.227662	-0.24791	0.1532
0.183738	0.21439	0.228077	0.518532	0.605142	0.45333	-0.25054	-0.34555	-0.30904			0.183733	-0.59029	-0.42907	-0.69409	-0.58135	-0.60566	-0.6737	-0.67842			0.183733	-0.4933	-0.42907	-0.62177	-0.66652			0.183738	0.149376	-0.00527	-0.08554	-0.54706	0.310382	0.228212	-0.24728	0.15389
0.184322	0.21349	0.230148	0.517335	0.602651	0.457516	-0.24835	-0.34584	-0.30741			0.184316	-0.59034	-0.43125	-0.6942	-0.58154	-0.60345	-0.67675	-0.67707			0.184316	-0.49312	-0.43125	-0.62089	-0.66696			0.184322	0.150902	-0.0051	-0.08539	-0.54041	0.31052	0.228442	-0.2463	0.15443
0.184905	0.21411	0.232491	0.515328	0.59901	0.459412	-0.24711	-0.34694	-0.30611			0.184899	-0.59106	-0.43182	-0.69361	-0.58124	-0.60181	-0.68058	-0.67523			0.184899	-0.49415	-0.43182	-0.62008	-0.66766			0.184905	0.154111	-0.00686	-0.0842	-0.53452	0.311145	0.228556	-0.24497	0.1542
0.185488	0.21555	0.234171	0.513242	0.594483	0.458922	-0.24707	-0.34825	-0.30591			0.185483	-0.59238	-0.43114	-0.69276	-0.58057	-0.60186	-0.68486	-0.6738			0.185483	-0.49607	-0.43114	-0.61982	-0.66854			0.185488	0.157868	-0.00986	-0.08204	-0.52997	0.311817	0.228929	-0.24341	0.15352
0.186072	0.21642	0.234511	0.51133	0.589118	0.457279	-0.24789	-0.3492	-0.30646			0.186066	-0.59365	-0.42984	-0.69159	-0.57973	-0.60359	-0.68895	-0.67312			0.186066	-0.49796	-0.42984	-0.62013	-0.66927			0.186072	0.160462	-0.01309	-0.07984	-0.52658	0.312285	0.229756	-0.24218	0.15295
0.186655	0.21592	0.23372	0.50946	0.58362	0.455648	-0.24924	-0.34952	-0.30665			0.186649	-0.59417	-0.42825	-0.68967	-0.57911	-0.6059	-0.69162	-0.67281			0.186649	-0.49867	-0.42825	-0.62068	-0.66937			0.186655	0.161021	-0.01567	-0.07861	-0.52441	0.312776	0.230769	-0.24184	0.15276
0.187238	0.21436	0.232653	0.50802	0.57953	0.454866	-0.25119	-0.34934	-0.30551			0.187233	-0.59391	-0.42664	-0.68708	-0.5789	-0.60742	-0.69195	-0.67255			0.187233	-0.49758	-0.42664	-0.62093	-0.66878			0.187238	0.159796	-0.01685	-0.07874	-0.52369	0.313512	0.231449	-0.24253	0.15273
0.187822	0.21245	0.2319	0.50782	0.57797	0.4555	-0.25387	-0.34904	-0.30321			0.187816	-0.59361	-0.42568	-0.68473	-0.57913	-0.60756	-0.69025	-0.67237			0.187816	-0.4952	-0.42568	-0.62055	-0.66809			0.187822	0.157464	-0.01643	-0.07985	-0.52421	0.314254	0.231427	-0.24394	0.15248
0.188405	0.21082	0.231331	0.509	0.57834	0.457441	-0.25693	-0.34887	-0.30123			0.188399	-0.594	-0.42602	-0.68375	-0.5799	-0.60665	-0.68768	-0.67251			0.188399	-0.49278	-0.42602	-0.62006	-0.6681			0.188405	0.154674	-0.01537	-0.08115	-0.52557	0.314526	0.230675	-0.2454	0.15196
0.188988	0.21005	0.23054	0.51103	0.57931	0.459924	-0.25955	-0.34877	-0.30101			0.188983	-0.5952	-0.42748	-0.6846	-0.58113	-0.60535	-0.68517	-0.67275			0.188983	-0.49143	-0.42748	-0.62034	-0.66903			0.188988	0.152034	-0.01482	-0.08205	-0.5273	0.31425	0.229304	-0.2462	0.15149
0.189572	0.21041	0.229468	0.513238	0.58067	0.462256	-0.26076	-0.34852	-0.30263			0.189566	-0.59672	-0.42905	-0.68689	-0.58207	-0.60418	-0.6831	-0.67264			0.189566	-0.49155	-0.42905	-0.62159	-0.67032			0.189572	0.150143	-0.01494	-0.08272	-0.52878	0.313727	0.227463	-0.246	0.15157
0.190155	0.21156	0.2285	0.515147	0.58301	0.464203	-0.25999	-0.34796	-0.30508			0.190149	-0.59774	-0.42974	-0.68968	-0.58193	-0.60349	-0.68181	-0.67206			0.190149	-0.49261	-0.42974	-0.62314	-0.6714			0.190155	0.14945	-0.01526	-0.08361	-0.52959	0.313085	0.225517	-0.24512	0.15255
0.190738	0.21285	0.228015	0.516334	0.58624	0.465427	-0.25749	-0.34709	-0.30754			0.190733	-0.59761	-0.42942	-0.69228	-0.58091	-0.60357	-0.68139	-0.67139			0.190733	-0.49358	-0.42942	-0.62431	-0.67199			0.190738	0.149962	-0.01536	-0.08452	-0.52973	0.312149	0.224046	-0.24418	0.15409
0.191322	0.21383	0.22816	0.516642	0.589482	0.465078	-0.25422	-0.34616	-0.30993			0.191316	-0.59628	-0.42852	-0.69467	-0.57995	-0.60456	-0.68134	-0.67123			0.191316	-0.49386	-0.42852	-0.62504	-0.67186			0.191322	0.151033	-0.01512	-0.08492	-0.52929	0.310831	0.223338	-0.24348	0.15531
0.191905	0.21453	0.228788	0.516223	0.591945	0.462499	-0.25125	-0.34566	-0.31245			0.191899	-0.59425	-0.4273	-0.697	-0.5797	-0.60621	-0.68103	-0.67197			0.191899	-0.49371	-0.4273	-0.62551	-0.6708			0.191905	0.151568	-0.0147	-0.08482	-0.52841	0.30953	0.223132	-0.24279	0.15562
0.192488	0.2152	0.229739	0.515319	0.593044	0.458284	-0.24927	-0.34617	-0.31479			0.192483	-0.59227	-0.42564	-0.69918	-0.58004	-0.60812	-0.6803	-0.6735			0.192483	-0.49361	-0.42564	-0.62574	-0.66903			0.192488	0.151089	-0.01409	-0.08443	-0.52756	0.309052	0.223068	-0.24184	0.155
0.193072	0.21592	0.230917	0.514346	0.59222	0.45455	-0.24827	-0.34789	-0.31589			0.193066	-0.59113	-0.42363	-0.7006	-0.57988	-0.60972	-0.67924	-0.67518			0.193066	-0.49368	-0.42363	-0.62564	-0.66719			0.193072	0.150274	-0.01302	-0.08362	-0.52705	0.309947	0.223199	-0.24092	0.15356
0.193655	0.21647	0.231876	0.513815	0.589328	0.453274	-0.24786	-0.35029	-0.31453			0.193649	-0.59147	-0.4219	-0.70051	-0.578	-0.61033	-0.6778	-0.6761			0.193649	-0.49383	-0.4219	-0.6253	-0.66598			0.193655	0.149938	-0.01154	-0.08241	-0.52642	0.312018	0.223892	-0.24065	0.15183
0.194238	0.21661	0.231876	0.51396	0.58509	0.454494	-0.2478	-0.35242	-0.31072			0.194233	-0.59337	-0.42133	-0.69886	-0.57446	-0.60951	-0.67616	-0.67615			0.194233	-0.49399	-0.42133	-0.6248	-0.66584			0.194238	0.150087	-0.01016	-0.08146	-0.52504	0.314407	0.225317	-0.24136	0.1504
0.194822	0.21621	0.230758	0.514696	0.5812	0.456738	-0.24793	-0.35373	-0.30601			0.194816	-0.59609	-0.42228	-0.69645	-0.57057	-0.60732	-0.67491	-0.6763			0.194816	-0.49396	-0.42228	-0.62409	-0.66689			0.194822	0.150525	-0.00901	-0.08132	-0.52312	0.316177	0.227343	-0.24282	0.14945
0.195405	0.21528	0.229328	0.515725	0.57961	0.45875	-0.24793	-0.35437	-0.30231			0.195399	-0.59825	-0.42415	-0.69424	-0.56744	-0.60409	-0.67458	-0.67747			0.195399	-0.49346	-0.42415	-0.62319	-0.66882			0.195405	0.151377	-0.00775	-0.08151	-0.5216	0.316651	0.229689	-0.24438	0.14908
0.195988	0.21387	0.228411	0.51666	0.58115	0.46024	-0.2475	-0.35462	-0.3007			0.195983	-0.5988	-0.42586	-0.69294	-0.56529	-0.60036	-0.67515	-0.67956			0.195983	-0.49253	-0.42586	-0.62239	-0.67086			0.195988	0.152537	-0.00653	-0.08122	-0.52131	0.315597	0.2319	-0.24534	0.14967
0.196572	0.21193	0.227904	0.517164	0.58484	0.46167	-0.24674	-0.35443	-0.30117			0.196566	-0.59796	-0.4268	-0.6929	-0.56411	-0.59705	-0.67616	-0.6818			0.196566	-0.49158	-0.4268	-0.62215	-0.67236			0.196572	0.15317	-0.00632	-0.08044	-0.52238	0.313496	0.233403	-0.24534	0.15121
0.197155	0.20954	0.227154	0.517135	0.588694	0.463724	-0.24629	-0.35376	-0.30282			0.197149	-0.59688	-0.42714	-0.69404	-0.56416	-0.59508	-0.67692	-0.68358			0.197149	-0.49104	-0.42714	-0.62271	-0.67299			0.197155	0.152439	-0.00773	-0.07974	-0.52441	0.311272	0.233851	-0.24465	0.15304
0.197738	0.2074	0.225771	0.516768	0.591312	0.466704	-0.24678	-0.35308	-0.30444			0.197733	-0.59633	-0.42751	-0.69587	-0.56576	-0.59474	-0.67688	-0.68471			0.197733	-0.491	-0.42751	-0.62378	-0.67282			0.197738	0.150702	-0.0101	-0.07934	-0.52658	0.309599	0.233524	-0.24406	0.15471
0.198322	0.2065	0.223754	0.516614	0.592872	0.47021	-0.24826	-0.35289	-0.3055			0.198316	-0.59606	-0.42839	-0.69789	-0.5688	-0.59563	-0.67594	-0.6853			0.198316	-0.49134	-0.42839	-0.62485	-0.6722			0.198322	0.149095	-0.01226	-0.07904	-0.52804	0.30864	0.233115	-0.24428	0.15636
0.198905	0.20712	0.221305	0.517559	0.594711	0.473149	-0.25035	-0.35321	-0.30614			0.198899	-0.59549	-0.42963	-0.69967	-0.57244	-0.59708	-0.67441	-0.68549			0.198899	-0.49198	-0.42963	-0.62548	-0.67154			0.198905	0.147871	-0.01373	-0.07866	-0.52849	0.308289	0.233108	-0.24521	0.15818
0.199488	0.20883	0.21881	0.520059	0.597957	0.474233	-0.25276	-0.35378	-0.30632			0.199483	-0.59464	-0.43062	-0.70089	-0.57546	-0.59872	-0.67292	-0.68513			0.199483	-0.4928	-0.43062	-0.62548	-0.67104			0.199488	0.146395	-0.01474	-0.07809	-0.52824	0.308576	0.233461	-0.24602	0.159646
0.200072	0.21107	0.216793	0.523469	0.602558	0.472985	-0.25508	-0.35422	-0.30569			0.200066	-0.59391	-0.431	-0.70132	-0.57721	-0.60043	-0.67215	-0.68381			0.200066	-0.49346	-0.431	-0.62494	-0.67087			0.200072	0.144504	-0.01541	-0.07745	-0.52736	0.3096	0.233907	-0.24612	0.159901
0.200655	0.21316	0.215838	0.526398	0.607321	0.470331	-0.25673	-0.35419	-0.30419			0.200649	-0.59354	-0.43089	-0.70097	-0.57772	-0.60195	-0.67229	-0.68157			0.200649	-0.49376	-0.43089	-0.62399	-0.67103			0.200655	0.142865	-0.01533	-0.07697	-0.52532	0.310924	0.234244	-0.24556	0.158584
0.201238	0.21461	0.216369	0.527688	0.610591	0.468157	-0.25747	-0.35356	-0.30224			0.201233	-0.59348	-0.4305	-0.70012	-0.57714	-0.60299	-0.67296	-0.67918			0.201233	-0.49386	-0.4305	-0.62296	-0.67102			0.201238	0.142082	-0.01412	-0.07666	-0.52193	0.311676	0.234395	-0.24469	0.15616
0.201822	0.21543	0.218325	0.52724	0.61087	0.468101	-0.25755	-0.35261	-0.3008			0.201816	-0.59382	-0.43013	-0.69912	-0.57572	-0.60359	-0.67366	-0.67739			0.201816	-0.49406	-0.43013	-0.62246	-0.67041			0.201822	0.142325	-0.01216	-0.07637	-0.51806	0.311262	0.234474	-0.2436	0.1537
0.202405	0.21584	0.221343	0.526137	0.60768	0.470089	-0.25723	-0.35178	-0.30091			0.202399	-0.59476	-0.43001	-0.69815	-0.57402	-0.60412	-0.6741	-0.67631			0.202399	-0.49455	-0.43001	-0.62272	-0.66943			0.202405	0.143811	-0.01006	-0.07628	-0.51535	0.309847	0.234531	-0.24239	0.15205
0.202988	0.2161	0.225063	0.525569	0.602236	0.472375	-0.25662	-0.35111	-0.3028			0.202983	-0.59611	-0.43017	-0.69711	-0.57267	-0.60478	-0.67408	-0.67561			0.202983	-0.49507	-0.43017	-0.62317	-0.66864			0.202988	0.146614	-0.00833	-0.07672	-0.51518	0.308265	0.234202	-0.24147	0.15162
0.203572	0.21663	0.229082	0.525969	0.596765	0.473637	-0.25579	-0.35026	-0.30566			0.203566	-0.59746	-0.43039	-0.69573	-0.57197	-0.60514	-0.67341	-0.67512			0.203566	-0.49472	-0.43039	-0.62305	-0.66839			0.203572	0.149934	-0.0073	-0.07765	-0.51785	0.307433	0.233197	-0.24122	0.15276
0.204155	0.21769	0.232821	0.52731	0.592942	0.474252	-0.25469	-0.34912	-0.30847			0.204149	-0.5985	-0.43063	-0.69396	-0.57193	-0.6045	-0.67224	-0.67505			0.204149	-0.4927	-0.43063	-0.62215	-0.66874			0.204155	0.152621	-0.00699	-0.07882	-0.52233	0.307779	0.231909	-0.24157	0.15554
0.204738	0.21888	0.235653	0.529517	0.591354	0.47537	-0.25326	-0.34815	-0.31081			0.204733	-0.59917	-0.43107	-0.69228	-0.57245	-0.60269	-0.67096	-0.67587			0.204733	-0.48946	-0.43107	-0.6209	-0.66977			0.204738	0.15434	-0.00696	-0.07998	-0.52701	0.309254	0.231223	-0.24223	0.159073
0.205322	0.21956	0.23697	0.532223	0.59195	0.477213	-0.25172	-0.34793	-0.31278			0.205316	-0.5995	-0.43191	-0.69102	-0.5734	-0.60039	-0.66987	-0.67778			0.205316	-0.48657	-0.43191	-0.62003	-0.67127			0.205322	0.155438	-0.00702	-0.08087	-0.53059	0.311548	0.231589	-0.24306	0.161714
0.205905	0.21945	0.236486	0.534574	0.594273	0.478839	-0.25051	-0.34856	-0.31452			0.205899	-0.5995	-0.43298	-0.68998	-0.57459	-0.59864	-0.66901	-0.6805			0.205899	-0.48535	-0.43298	-0.61996	-0.67271			0.205905	0.15595	-0.00757	-0.08144	-0.5325	0.314081	0.232474	-0.24401	0.162206
0.206488	0.21881	0.234581	0.535916	0.597272	0.479625	-0.25015	-0.34967	-0.31584			0.206483	-0.5993	-0.43371	-0.68899	-0.57569	-0.59816	-0.66827	-0.68332			0.206483	-0.48623	-0.43371	-0.6205	-0.67373			0.206488	0.155503	-0.00881	-0.08205	-0.53298	0.316083	0.233093	-0.24507	0.160563
0.207072	0.21803	0.231899	0.536237	0.59941	0.480301	-0.25079	-0.35098	-0.31655			0.207066	-0.59924	-0.43332	-0.68857	-0.57628	-0.59903	-0.66776	-0.68558			0.207066	-0.48883	-0.43332	-0.62126	-0.67431			0.207072	0.154041	-0.01032	-0.08282	-0.5331	0.316919	0.23351	-0.24602	0.15806
0.207655	0.21721	0.228765	0.535706	0.599549	0.481754	-0.25209	-0.35229	-0.31683			0.207649	-0.59957	-0.43145	-0.68932	-0.57597	-0.60085	-0.6678	-0.68704			0.207649	-0.4921	-0.43145	-0.62197	-0.67453			0.207655	0.151997	-0.01166	-0.08325	-0.53342	0.31648	0.234407	-0.24657	0.15628
0.208238	0.2165	0.225501	0.534095	0.597864	0.483439	-0.25351	-0.35329	-0.31697			0.208233	-0.60031	-0.4286	-0.69157	-0.57523	-0.603	-0.6687	-0.68772			0.208233	-0.49483	-0.4286	-0.62248	-0.67455			0.208238	0.149799	-0.0127	-0.08269	-0.53313	0.315244	0.236142	-0.24679	0.15582
0.208822	0.21629	0.223033	0.531175	0.595447	0.483555	-0.2547	-0.3538	-0.31705			0.208816	-0.60098	-0.42581	-0.69501	-0.57518	-0.60482	-0.67043	-0.68768			0.208816	-0.49635	-0.42581	-0.62273	-0.67423			0.208822	0.147755	-0.01328	-0.08102	-0.5314	0.31391	0.238278	-0.24716	0.15599
0.209405	0.21661	0.222334	0.527515	0.593407	0.480682	-0.25541	-0.35398	-0.31683			0.209399	-0.60089	-0.42406	-0.69861	-0.57655	-0.60589	-0.67254	-0.68691			0.209399	-0.49674	-0.42406	-0.6229	-0.6734			0.209405	0.146521	-0.01306	-0.0785	-0.52864	0.313041	0.23996	-0.2478	0.15583
0.209988	0.21687	0.22348	0.524544	0.592257	0.475081	-0.25532	-0.35422	-0.31597			0.209983	-0.59997	-0.42383	-0.70128	-0.57904	-0.60626	-0.67457	-0.68545			0.209983	-0.49655	-0.42383	-0.62346	-0.67244			0.209988	0.146847	-0.01203	-0.07571	-0.52612	0.312961	0.240598	-0.24837	0.15503
0.210572	0.21653	0.225646	0.523674	0.591787	0.468659	-0.25431	-0.35473	-0.31455			0.210566	-0.59872	-0.42482	-0.70253	-0.58163	-0.60616	-0.67631	-0.68351			0.210566	-0.49618	-0.42482	-0.62469	-0.67195			0.210572	0.148696	-0.01035	-0.07335	-0.52493	0.313607	0.240196	-0.24846	0.1538
0.211155	0.2158	0.227796	0.525266	0.591763	0.463974	-0.25266	-0.35526	-0.31311			0.211149	-0.59759	-0.42626	-0.70239	-0.58316	-0.60556	-0.67758	-0.68149			0.211149	-0.4955	-0.42626	-0.62648	-0.67201			0.211155	0.150944	-0.00815	-0.07172	-0.52535	0.314718	0.239333	-0.24786	0.15263
0.211738	0.21547	0.229119	0.528478	0.592513	0.462755	-0.25075	-0.35541	-0.31193			0.211733	-0.59665	-0.4275	-0.70089	-0.58287	-0.60422	-0.67824	-0.67985			0.211733	-0.49427	-0.4275	-0.62842	-0.67225			0.211738	0.152109	-0.00603	-0.07054	-0.52688	0.316027	0.238667	-0.24645	0.1517
0.212322	0.21591	0.229325	0.532191	0.594344	0.464883	-0.24863	-0.35492	-0.31097			0.212316	-0.59604	-0.42836	-0.69828	-0.5808	-0.60236	-0.67831	-0.67906			0.212316	-0.49263	-0.42836	-0.63012	-0.67242			0.212322	0.151574	-0.00508	-0.06932	-0.52862	0.317272	0.238343	-0.24428	0.15076
0.212905	0.21655	0.228705	0.535659	0.596951	0.468604	-0.24635	-0.35392	-0.31033			0.212899	-0.59622	-0.42882	-0.6952	-0.57779	-0.60074	-0.67794	-0.6796			0.212899	-0.4909	-0.42882	-0.63125	-0.67276			0.212905	0.150092	-0.00594	-0.068	-0.52998	0.318346	0.237997	-0.24164	0.1497
0.213488	0.21652	0.227541	0.538146	0.59961	0.471658	-0.24437	-0.35274	-0.31041			0.213483	-0.5974	-0.42876	-0.69229	-0.57517	-0.60002	-0.67726	-0.68149			0.213483	-0.48926	-0.42876	-0.6316	-0.67356			0.213488	0.148873	-0.00829	-0.06688	-0.53083	0.319314	0.237423	-0.23902	0.14905
0.214072	0.21577	0.225888	0.538984	0.601668	0.472506	-0.24329	-0.35166	-0.31144			0.214066	-0.59874	-0.42813	-0.69001	-0.57391	-0.60007	-0.67633	-0.68382			0.214066	-0.48791	-0.42813	-0.63108	-0.67445			0.214072	0.14864	-0.01106	-0.0664	-0.53098	0.320241	0.236851	-0.23685	0.1496
0.214655	0.21464	0.22403	0.538388	0.603218	0.470941	-0.24337	-0.35096	-0.31328			0.214649	-0.59893	-0.42718	-0.68891	-0.57402	-0.60014	-0.67533	-0.68522			0.214649	-0.48736	-0.42718	-0.6299	-0.67468			0.214655	0.149552	-0.01301	-0.06678	-0.52972	0.321241	0.236658	-0.23523	0.15158
0.215238	0.21322	0.222637	0.537252	0.604979	0.467849	-0.24433	-0.35102	-0.31547			0.215233	-0.5976	-0.42656	-0.68942	-0.57486	-0.5997	-0.67456	-0.68516			0.215233	-0.48819	-0.42656	-0.62875	-0.67385			0.215238	0.151415	-0.01333	-0.06792	-0.52668	0.32257	0.23694	-0.23413	0.15421
0.215822	0.21157	0.222027	0.536218	0.607191	0.464622	-0.24542	-0.35188	-0.31743			0.215816	-0.59574	-0.42694	-0.6915	-0.57582	-0.59898	-0.67419	-0.68426			0.215816	-0.49028	-0.42694	-0.6284	-0.67229			0.215822	0.153533	-0.01214	-0.06947	-0.52263	0.324324	0.237651	-0.23335	0.15656
0.216405	0.21012	0.22178	0.535366	0.608881	0.462303	-0.24599	-0.3529	-0.31886			0.216399	-0.5946	-0.42836	-0.69444	-0.57667	-0.59852	-0.67416	-0.6836			0.216399	-0.49256	-0.42836	-0.62911	-0.67085			0.216405	0.154735	-0.01066	-0.07099	-0.51881	0.326102	0.238749	-0.23265	0.15846
0.216988	0.20934	0.221203	0.534598	0.608555	0.460873	-0.24571	-0.35329	-0.31977			0.216983	-0.59479	-0.4301	-0.69725	-0.57724	-0.59859	-0.67456	-0.68377			0.216983	-0.49418	-0.4301	-0.63051	-0.67026			0.216988	0.154348	-0.01014	-0.0722	-0.51573	0.327314	0.24018	-0.23215	0.160316
0.217572	0.20928	0.21996	0.53403	0.605929	0.459411	-0.24456	-0.35287	-0.32041			0.217566	-0.59619	-0.43135	-0.6991	-0.57727	-0.59906	-0.67556	-0.68462			0.217566	-0.49534	-0.43135	-0.63208	-0.67075			0.217572	0.152868	-0.01081	-0.07298	-0.51306	0.327491	0.241823	-0.23238	0.162267
0.218155	0.2098	0.218362	0.534072	0.602357	0.457237	-0.24275	-0.35228	-0.32109			0.218149	-0.59805	-0.43181	-0.69957	-0.57675	-0.5997	-0.67706	-0.68533			0.218149	-0.49664	-0.43181	-0.63352	-0.67199			0.218155	0.151261	-0.01202	-0.07351	-0.51048	0.326551	0.243468	-0.23365	0.164069
0.218738	0.21076	0.217156	0.535045	0.599373	0.454825	-0.24075	-0.3522	-0.32176			0.218733	-0.59944	-0.43178	-0.69852	-0.57587	-0.6004	-0.67833	-0.68509			0.218733	-0.49804	-0.43178	-0.63463	-0.67352			0.218738	0.149882	-0.01325	-0.07428	-0.50835	0.325146	0.244741	-0.23545	0.165471
0.219322	0.21187	0.216956	0.536628	0.597687	0.453404	-0.23907	-0.35278	-0.32191			0.219316	-0.59997	-0.43171	-0.69604	-0.5749	-0.60111	-0.67845	-0.68364			0.219316	-0.49905	-0.43171	-0.63513	-0.67524			0.219322	0.148705	-0.01446	-0.07577	-0.50752	0.324393	0.245365	-0.23676	0.166235
0.219905	0.21242	0.218121	0.538038	0.597412	0.453693	-0.23802	-0.35362	-0.32123			0.219899	-0.59999	-0.43148	-0.69264	-0.57423	-0.60175	-0.67722	-0.68157			0.219899	-0.49931	-0.43148	-0.6348	-0.67739			0.219905	0.148137	-0.01559	-0.07782	-0.50814	0.324919	0.245463	-0.23693	0.166109
0.220488	0.21157	0.220672	0.538546	0.598488	0.455188	-0.23773	-0.35409	-0.32013			0.220483	-0.59975	-0.43062	-0.68928	-0.5739	-0.60208	-0.67542	-0.67969			0.220483	-0.49867	-0.43062	-0.63368	-0.67997			0.220488	0.148625	-0.01637	-0.0796	-0.5095	0.326303	0.245339	-0.236	0.164875
0.221072	0.20926	0.223955	0.537713	0.60084	0.456929	-0.2383	-0.35387	-0.31959			0.221066	-0.5991	-0.4289	-0.68687	-0.57313	-0.60158	-0.6741	-0.67826			0.221066	-0.49729	-0.4289	-0.63212	-0.68239			0.221072	0.149966	-0.01656	-0.08006	-0.51126	0.327703	0.245127	-0.23437	0.162468
0.221655	0.20665	0.22673	0.535836	0.604001	0.458349	-0.23975	-0.35321	-0.32039			0.221649	-0.59795	-0.42652	-0.68567	-0.57126	-0.59986	-0.67375	-0.67705			0.221649	-0.49575	-0.42652	-0.63089	-0.68374			0.221655	0.151326	-0.01605	-0.07862	-0.51352	0.328598	0.2449	-0.2326	0.159445
0.222238	0.20517	0.227959	0.534058	0.606874	0.458983	-0.24188	-0.35266	-0.32261			0.222233	-0.59641	-0.42398	-0.68528	-0.56888	-0.59738	-0.67435	-0.67611			0.222233	-0.49437	-0.42398	-0.6305	-0.6834			0.222238	0.151796	-0.01506	-0.07565	-0.51574	0.32884	0.244714	-0.23123	0.15689
0.222822	0.20555	0.227531	0.533419	0.608299	0.458354	-0.24414	-0.35256	-0.32555			0.222816	-0.59468	-0.42191	-0.68517	-0.56746	-0.59525	-0.67572	-0.67589			0.222816	-0.49296	-0.42191	-0.63042	-0.68123			0.222822	0.151196	-0.01404	-0.07224	-0.51676	0.328634	0.24468	-0.23047	0.15548
0.223405	0.20781	0.226018	0.534085	0.607964	0.45672	-0.2457	-0.35294	-0.32804			0.223399	-0.59307	-0.42073	-0.68507	-0.56791	-0.59457	-0.67758	-0.67655			0.223399	-0.49147	-0.42073	-0.62976	-0.67732			0.223405	0.150218	-0.01335	-0.06954	-0.51586	0.328304	0.244993	-0.23039	0.15496
0.223988	0.21124	0.224076	0.535719	0.606246	0.454941	-0.24603	-0.35353	-0.32879			0.223983	-0.59203	-0.42046	-0.685	-0.56973	-0.59573	-0.67936	-0.67785			0.223983	-0.49032	-0.42046	-0.62808	-0.67217			0.223988	0.149529	-0.01312	-0.06807	-0.5131	0.32794	0.245844	-0.23097	0.1549
0.224572	0.21455	0.222404	0.53817	0.603843	0.453693	-0.24529	-0.35391	-0.32738			0.224566	-0.59188	-0.42098	-0.68523	-0.57203	-0.59855	-0.6803	-0.67963			0.224566	-0.49013	-0.42098	-0.62583	-0.66733			0.224572	0.14924	-0.01328	-0.06735	-0.5089	0.32737	0.247398	-0.23174	0.1552
0.225155	0.21675	0.22178	0.541392	0.601585	0.453456	-0.24396	-0.35372	-0.3249			0.225149	-0.59273	-0.42225	-0.68601	-0.57471	-0.6025	-0.68028	-0.68177			0.225149	-0.49123	-0.42225	-0.62428	-0.66467			0.225155	0.149459	-0.01358	-0.06667	-0.50403	0.326495	0.249754	-0.23185	0.15584
0.225738	0.21807	0.222483	0.544963	0.600006	0.454643	-0.24246	-0.35311	-0.32294			0.225733	-0.59461	-0.42426	-0.68727	-0.57798	-0.60688	-0.67983	-0.68395			0.225733	-0.49353	-0.42426	-0.62449	-0.66492			0.225738	0.150367	-0.01379	-0.06614	-0.49963	0.325649	0.252736	-0.23092	0.15668
0.226322	0.21941	0.223755	0.547874	0.59921	0.457144	-0.24103	-0.35287	-0.3222			0.226316	-0.59734	-0.42662	-0.68877	-0.5815	-0.61063	-0.67938	-0.68584			0.226316	-0.49644	-0.42662	-0.6262	-0.66714			0.226322	0.151713	-0.01382	-0.06639	-0.49669	0.325666	0.255808	-0.22937	0.15768
0.226905	0.22114	0.224299	0.54893	0.599326	0.460324	-0.23992	-0.35354	-0.32234			0.226899	-0.60028	-0.42851	-0.69023	-0.58409	-0.61245	-0.67899	-0.68716			0.226899	-0.49937	-0.42851	-0.62827	-0.66992			0.226905	0.152965	-0.01378	-0.06773	-0.49536	0.327327	0.258302	-0.22797	0.158835
0.227488	0.22269	0.223387	0.547655	0.600355	0.463523	-0.2393	-0.35466	-0.32272			0.227483	-0.60244	-0.42943	-0.69149	-0.58446	-0.61161	-0.67861	-0.6876			0.227483	-0.50193	-0.42943	-0.62979	-0.6725			0.227488	0.153697	-0.01395	-0.06971	-0.49558	0.330541	0.259882	-0.22734	0.15999
0.228072	0.22308	0.221109	0.544889	0.601794	0.466079	-0.23891	-0.35523	-0.32287			0.228066	-0.60309	-0.42963	-0.69282	-0.58222	-0.60886	-0.67825	-0.68728			0.228066	-0.50379	-0.42963	-0.63028	-0.67435			0.228072	0.153407	-0.01479	-0.07154	-0.49777	0.334182	0.260742	-0.22767	0.160754
0.228655	0.22178	0.217915	0.541857	0.6028	0.467355	-0.23827	-0.35479	-0.32241			0.228649	-0.60228	-0.42933	-0.69454	-0.57809	-0.60576	-0.67787	-0.68677			0.228649	-0.50451	-0.42933	-0.62943	-0.67471			0.228655	0.151736	-0.01654	-0.07259	-0.5023	0.336878	0.26139	-0.22869	0.160545
0.229238	0.21938	0.21433	0.539082	0.602911	0.467085	-0.23718	-0.35372	-0.3213			0.229233	-0.60083	-0.42869	-0.69674	-0.57332	-0.60335	-0.67758	-0.68669			0.229233	-0.50395	-0.42869	-0.62741	-0.6733			0.229238	0.149231	-0.01875	-0.07275	-0.5084	0.338066	0.262089	-0.22968	0.159348
0.229822	0.21703	0.21122	0.536786	0.602534	0.465456	-0.23587	-0.35258	-0.31963			0.229816	-0.59975	-0.42825	-0.6992	-0.5692	-0.60168	-0.67776	-0.68727			0.229816	-0.50251	-0.42825	-0.62511	-0.67105			0.229822	0.147373	-0.02035	-0.07239	-0.51401	0.338123	0.262891	-0.22993	0.15797
0.230405	0.21526	0.2096	0.535334	0.602344	0.463085	-0.23475	-0.35166	-0.31751			0.230399	-0.5996	-0.42871	-0.70136	-0.5668	-0.60053	-0.67879	-0.68829			0.230399	-0.50092	-0.42871	-0.62371	-0.66925			0.230405	0.147187	-0.02055	-0.07207	-0.51681	0.33784	0.263968	-0.2291	0.15748
0.230988	0.21395	0.20996	0.534919	0.602208	0.460352	-0.23403	-0.35106	-0.31498			0.230983	-0.60019	-0.43018	-0.70256	-0.56686	-0.59978	-0.68065	-0.68925			0.230983	-0.49976	-0.43018	-0.62396	-0.66867			0.230988	0.148276	-0.01941	-0.07257	-0.51547	0.337983	0.265405	-0.2274	0.15842
0.231572	0.21312	0.21188	0.535273	0.601389	0.457176	-0.23354	-0.35073	-0.31235			0.231566	-0.60111	-0.43212	-0.70244	-0.56921	-0.59937	-0.68276	-0.68981			0.231566	-0.49935	-0.43212	-0.62577	-0.6695			0.231572	0.14938	-0.01766	-0.07433	-0.51026	0.338772	0.266837	-0.22535	0.160465
0.232155	0.213	0.21434	0.535715	0.599614	0.453912	-0.23286	-0.35038	-0.31081			0.232149	-0.60201	-0.4336	-0.70128	-0.57271	-0.59951	-0.68442	-0.68978			0.232149	-0.4997	-0.4336	-0.62816	-0.67161			0.232155	0.149687	-0.01616	-0.07697	-0.50319	0.33984	0.267844	-0.22348	0.1625
0.232738	0.21335	0.216308	0.535683	0.597496	0.451514	-0.23167	-0.3495	-0.31192			0.232733	-0.60257	-0.43385	-0.70012	-0.5758	-0.60057	-0.68544	-0.689			0.232733	-0.50039	-0.43385	-0.63001	-0.67428			0.232738	0.149417	-0.01507	-0.07959	-0.49715	0.340858	0.268509	-0.22194	0.163478
0.233322	0.21353	0.217282	0.535413	0.595866	0.450443	-0.23012	-0.34772	-0.31593			0.233316	-0.60263	-0.43288	-0.7	-0.57753	-0.60227	-0.68602	-0.68742			0.233316	-0.50082	-0.43288	-0.63086	-0.67625			0.233322	0.149208	-0.01412	-0.0815	-0.49435	0.341913	0.269047	-0.22051	0.163171
0.233905	0.21327	0.217524	0.535818	0.594995	0.450493	-0.22897	-0.34522	-0.3214			0.233899	-0.60222	-0.43153	-0.70097	-0.57785	-0.60373	-0.68642	-0.68535			0.233899	-0.50068	-0.43153	-0.63105	-0.67678			0.233905	0.149464	-0.0132	-0.0825	-0.49526	0.343268	0.26934	-0.21906	0.161993
0.234488	0.21279	0.218074	0.537508	0.594697	0.451416	-0.22896	-0.34254	-0.32616			0.234483	-0.60146	-0.43056	-0.70227	-0.57732	-0.60426	-0.68687	-0.68335			0.234483	-0.50015	-0.43056	-0.63115	-0.67629			0.234488	0.150298	-0.01196	-0.08273	-0.49902	0.34513	0.269283	-0.21779	0.160605
0.235072	0.21262	0.220011	0.540191	0.594632	0.452706	-0.23001	-0.34014	-0.32847			0.235066	-0.60077	-0.43019	-0.70285	-0.57646	-0.60381	-0.68763	-0.68195			0.235066	-0.49949	-0.43019	-0.63166	-0.67584			0.235072	0.151633	-0.0099	-0.08247	-0.50394	0.347603	0.269274	-0.21723	0.159581
0.235655	0.21339	0.223452	0.542886	0.594311	0.453526	-0.23137	-0.33856	-0.32778			0.235649	-0.60068	-0.4303	-0.70196	-0.57534	-0.60292	-0.6889	-0.68133			0.235649	-0.49885	-0.4303	-0.63273	-0.67615			0.235655	0.153193	-0.00719	-0.08189	-0.50802	0.350339	0.269891	-0.21771	0.159073
0.236238	0.21528	0.227373	0.544763	0.593222	0.453311	-0.23237	-0.3384	-0.32495			0.236233	-0.60136	-0.43058	-0.69977	-0.57395	-0.60245	-0.69037	-0.6812			0.236233	-0.4983	-0.43058	-0.63414	-0.67739			0.236238	0.154553	-0.0048	-0.08102	-0.51	0.352442	0.27138	-0.21886	0.158775
0.236822	0.2177	0.230307	0.54561	0.5914	0.452068	-0.23277	-0.33948	-0.32188			0.236816	-0.60251	-0.43058	-0.69698	-0.57256	-0.60269	-0.69133	-0.68078			0.236816	-0.49787	-0.43058	-0.63521	-0.67944			0.236822	0.155308	-0.00359	-0.07965	-0.50993	0.35329	0.273588	-0.2196	0.15834
0.237405	0.21967	0.231284	0.545694	0.589496	0.450228	-0.23257	-0.34069	-0.3204			0.237399	-0.60356	-0.42985	-0.69428	-0.57153	-0.60301	-0.69113	-0.67949			0.237399	-0.49755	-0.42985	-0.63507	-0.68171			0.237405	0.155275	-0.00357	-0.07754	-0.50851	0.35313	0.276198	-0.21916	0.15775
0.237988	0.22074	0.230758	0.545471	0.588071	0.448417	-0.23191	-0.34106	-0.321			0.237983	-0.60392	-0.42827	-0.69221	-0.57116	-0.60268	-0.6897	-0.67766			0.237983	-0.49732	-0.42827	-0.63336	-0.68334			0.237988	0.154707	-0.00392	-0.07475	-0.50664	0.352791	0.278895	-0.21774	0.15742
0.238572	0.22124	0.230088	0.544964	0.587121	0.447062	-0.23102	-0.34052	-0.32258			0.238566	-0.60334	-0.42624	-0.69115	-0.5717	-0.60176	-0.68764	-0.67615			0.238566	-0.4972	-0.42624	-0.63048	-0.68378			0.238572	0.154204	-0.00364	-0.07167	-0.50515	0.352962	0.281264	-0.21597	0.15789
0.239155	0.22184	0.22998	0.54385	0.58645	0.446582	-0.23014	-0.33953	-0.32352			0.239149	-0.60226	-0.42452	-0.69107	-0.57332	-0.60091	-0.68574	-0.67551			0.239149	-0.49721	-0.42452	-0.62718	-0.68292			0.239155	0.154143	-0.00253	-0.0687	-0.50457	0.353803	0.282767	-0.21434	0.158914
0.239738	0.22291	0.230046	0.542295	0.58629	0.447337	-0.22927	-0.3385	-0.32298			0.239733	-0.60142	-0.42365	-0.69155	-0.57566	-0.60058	-0.68422	-0.67559			0.239733	-0.49694	-0.42365	-0.62426	-0.68106			0.239738	0.154251	-0.00154	-0.06621	-0.50512	0.355036	0.283026	-0.21305	0.159538
0.240322	0.22403	0.229631	0.541023	0.587172	0.449135	-0.22826	-0.33755	-0.32116			0.240316	-0.60122	-0.42371	-0.69205	-0.57768	-0.60066	-0.68293	-0.67603			0.240316	-0.49572	-0.42371	-0.62237	-0.67885			0.240322	0.154102	-0.00193	-0.06487	-0.50686	0.356146	0.282269	-0.21215	0.159073
0.240905	0.22428	0.228546	0.540456	0.589655	0.451337	-0.22691	-0.33675	-0.31875			0.240899	-0.60152	-0.42454	-0.69232	-0.57855	-0.60087	-0.68194	-0.67631			0.240899	-0.49344	-0.42454	-0.62195	-0.67671			0.240905	0.15372	-0.00411	-0.06525	-0.50973	0.356519	0.281375	-0.21146	0.15752
0.241488	0.22295	0.227415	0.540264	0.5935	0.453637	-0.2253	-0.33622	-0.31648			0.241483	-0.60195	-0.42592	-0.69249	-0.57824	-0.60131	-0.68156	-0.67588			0.241483	-0.49089	-0.42592	-0.62309	-0.6744			0.241488	0.153334	-0.00708	-0.06707	-0.513	0.355907	0.281397	-0.21079	0.1553
0.242072	0.22029	0.227214	0.539865	0.597663	0.456217	-0.22368	-0.33607	-0.31502			0.242066	-0.60221	-0.42745	-0.69287	-0.57709	-0.60222	-0.68204	-0.67476			0.242066	-0.48895	-0.42745	-0.6256	-0.67181			0.242072	0.152942	-0.00925	-0.06941	-0.51542	0.354946	0.28283	-0.21012	0.15298
0.242655	0.21743	0.228239	0.538933	0.601086	0.459104	-0.22237	-0.33633	-0.31483			0.242649	-0.60224	-0.42855	-0.69358	-0.57516	-0.60331	-0.68321	-0.67376			0.242649	-0.48802	-0.42855	-0.62892	-0.66952			0.242655	0.152397	-0.00982	-0.07146	-0.51614	0.354765	0.2854	-0.20957	0.15138
0.243238	0.21527	0.229552	0.537746	0.60334	0.461637	-0.22146	-0.33704	-0.31609			0.243233	-0.60196	-0.42881	-0.69443	-0.57257	-0.60383	-0.6845	-0.67362			0.243233	-0.48833	-0.42881	-0.63192	-0.66838			0.243238	0.151652	-0.0095	-0.07293	-0.51538	0.355839	0.28823	-0.20907	0.15118
0.243822	0.214	0.229758	0.536879	0.604672	0.462633	-0.22071	-0.33806	-0.31845			0.243816	-0.60123	-0.42854	-0.69488	-0.56966	-0.60312	-0.68524	-0.67432			0.243816	-0.49004	-0.42854	-0.63329	-0.66871			0.243822	0.150791	-0.00949	-0.07385	-0.51421	0.357702	0.290433	-0.20845	0.1523
0.244405	0.21377	0.228043	0.536539	0.605575	0.461386	-0.21983	-0.33888	-0.32134			0.244399	-0.60022	-0.42859	-0.69443	-0.5669	-0.60095	-0.68536	-0.67548			0.244399	-0.49272	-0.42859	-0.63279	-0.67005			0.244405	0.149878	-0.01056	-0.07412	-0.51395	0.359731	0.291605	-0.20773	0.15401
0.244988	0.21473	0.224635	0.536446	0.606143	0.458452	-0.21862	-0.33907	-0.32431			0.244983	-0.59936	-0.42933	-0.69312	-0.56491	-0.59779	-0.6854	-0.677			0.244983	-0.49521	-0.42933	-0.63128	-0.67158			0.244988	0.148761	-0.01293	-0.07384	-0.51514	0.361543	0.291805	-0.20726	0.15552
0.245572	0.21645	0.220751	0.536479	0.605812	0.455057	-0.21703	-0.33868	-0.3272			0.245566	-0.59878	-0.42996	-0.69164	-0.56434	-0.59486	-0.68584	-0.67891			0.245566	-0.4963	-0.42996	-0.62967	-0.67277			0.245572	0.147312	-0.01603	-0.07362	-0.51698	0.36277	0.291333	-0.20715	0.15624
0.246155	0.2181	0.217631	0.536586	0.603945	0.451797	-0.21516	-0.33808	-0.33021			0.246149	-0.59827	-0.42953	-0.69074	-0.56524	-0.59323	-0.68669	-0.68097			0.246149	-0.49568	-0.42953	-0.62842	-0.67361			0.246155	0.145705	-0.0186	-0.07376	-0.51821	0.363204	0.290729	-0.20712	0.15566
0.246738	0.2191	0.215638	0.536581	0.60056	0.448534	-0.21325	-0.33743	-0.33358			0.246733	-0.59784	-0.42809	-0.6908	-0.56699	-0.59315	-0.68775	-0.68269			0.246733	-0.49394	-0.42809	-0.62777	-0.67437			0.246738	0.14456	-0.01973	-0.07391	-0.51792	0.363207	0.290634	-0.20692	0.15385
0.247322	0.2193	0.21459	0.53654	0.59663	0.445362	-0.21169	-0.33644	-0.33673			0.247316	-0.59789	-0.42663	-0.69158	-0.56897	-0.59434	-0.68869	-0.68359			0.247316	-0.49206	-0.42663	-0.62791	-0.67506			0.247322	0.144425	-0.01961	-0.07352	-0.5159	0.363547	0.291277	-0.20656	0.15158
0.247905	0.21858	0.2142	0.536702	0.59357	0.443169	-0.21102	-0.33486	-0.33832			0.247899	-0.59893	-0.42586	-0.69249	-0.57088	-0.59643	-0.68893	-0.68332			0.247899	-0.49109	-0.42586	-0.62864	-0.67547			0.247905	0.145049	-0.01927	-0.07229	-0.51263	0.364748	0.292333	-0.20627	0.14987
0.248488	0.21712	0.21418	0.536772	0.592192	0.443076	-0.21153	-0.33288	-0.33776			0.248483	-0.60115	-0.42563	-0.69303	-0.57241	-0.59882	-0.68812	-0.68195			0.248483	-0.49167	-0.42563	-0.6295	-0.67549			0.248488	0.145701	-0.01961	-0.07027	-0.50918	0.366662	0.293409	-0.20609	0.14946
0.249072	0.21548	0.21426	0.53626	0.59229	0.445297	-0.21289	-0.33109	-0.33573			0.249066	-0.6042	-0.42545	-0.69321	-0.57326	-0.60075	-0.6867	-0.68011			0.249066	-0.49353	-0.42545	-0.63006	-0.67533			0.249072	0.146083	-0.02079	-0.06802	-0.5063	0.368755	0.29452	-0.20582	0.15057
0.249655	0.21424	0.21426	0.535031	0.593179	0.448706	-0.21438	-0.32995	-0.33319			0.249649	-0.60739	-0.4249	-0.6932	-0.5735	-0.60169	-0.68549	-0.67845			0.249649	-0.49563	-0.4249	-0.63009	-0.67531			0.249655	0.14633	-0.02227	-0.06648	-0.50404	0.370574	0.29612	-0.20517	0.15281
0.250238	0.21379	0.21412	0.533326	0.59418	0.451532	-0.21537	-0.32944	-0.33034			0.250233	-0.60996	-0.42395	-0.69298	-0.57351	-0.60177	-0.68484	-0.67722			0.250233	-0.49705	-0.42395	-0.62971	-0.67574			0.250238	0.146516	-0.02336	-0.06627	-0.5024	0.371995	0.298579	-0.20391	0.15546
0.250822	0.21406	0.21389	0.531716	0.59493	0.452691	-0.21559	-0.32924	-0.32683			0.250816	-0.61121	-0.42315	-0.69222	-0.57353	-0.6016	-0.68445	-0.6763			0.250816	-0.49759	-0.42315	-0.62918	-0.6768			0.250822	0.146679	-0.02348	-0.06709	-0.50181	0.373257	0.301746	-0.20183	0.15801
0.251405	0.21446	0.21359	0.531059	0.595633	0.452417	-0.21517	-0.32905	-0.3228			0.251399	-0.61075	-0.42342	-0.6909	-0.57353	-0.60147	-0.68407	-0.6755			0.251399	-0.49736	-0.42342	-0.62849	-0.67831			0.251405	0.146874	-0.02243	-0.06811	-0.50281	0.374744	0.305166	-0.19903	0.159995
0.251988	0.21441	0.21323	0.532013	0.596625	0.451598	-0.21457	-0.32875	-0.31948			0.251983	-0.60874	-0.4254	-0.68958	-0.5734	-0.60103	-0.68373	-0.67457			0.251983	-0.49647	-0.4254	-0.62749	-0.67984			0.251988	0.147252	-0.02037	-0.06847	-0.5053	0.376448	0.308522	-0.19607	0.161014
0.252572	0.21392	0.21293	0.534351	0.59778	0.450619	-0.2141	-0.32836	-0.31834			0.252566	-0.60584	-0.42863	-0.68892	-0.57329	-0.60004	-0.68336	-0.6734			0.252566	-0.49502	-0.42863	-0.62624	-0.6808			0.252572	0.147913	-0.01771	-0.0675	-0.50828	0.377859	0.311447	-0.19362	0.160847
0.253155	0.21359	0.2128	0.537201	0.598805	0.449306	-0.21382	-0.32796	-0.3199			0.253149	-0.60282	-0.43155	-0.68915	-0.57338	-0.599	-0.68262	-0.67235			0.253149	-0.49316	-0.43155	-0.62507	-0.68069			0.253155	0.148434	-0.01519	-0.06515	-0.51054	0.378644	0.313624	-0.19211	0.159455
0.253738	0.21407	0.21292	0.539888	0.599978	0.447835	-0.21355	-0.32756	-0.32345			0.253733	-0.60042	-0.43263	-0.68998	-0.57389	-0.5988	-0.68135	-0.67211			0.253733	-0.49122	-0.43263	-0.62422	-0.67949			0.253738	0.148197	-0.01348	-0.0622	-0.51152	0.378942	0.315105	-0.19159	0.15703
0.254322	0.21536	0.21369	0.541755	0.601766	0.446983	-0.21316	-0.32702	-0.32765			0.254316	-0.59905	-0.43145	-0.69092	-0.5749	-0.6	-0.67979	-0.6727			0.254316	-0.48948	-0.43145	-0.62377	-0.67766			0.254322	0.14748	-0.01276	-0.05965	-0.51166	0.37896	0.316119	-0.19175	0.15428
0.254905	0.2168	0.215429	0.542099	0.603978	0.447304	-0.2126	-0.32625	-0.33112			0.254899	-0.59858	-0.42873	-0.69141	-0.57593	-0.60236	-0.6784	-0.67328			0.254899	-0.48798	-0.42873	-0.62361	-0.67563			0.254905	0.147256	-0.01276	-0.05804	-0.51177	0.37894	0.316825	-0.19203	0.15228
0.255488	0.21764	0.217906	0.540987	0.606004	0.448468	-0.21162	-0.3254	-0.33303			0.255483	-0.59855	-0.42571	-0.69103	-0.57622	-0.60493	-0.6775	-0.67323			0.255483	-0.48669	-0.42571	-0.62364	-0.67393			0.255488	0.148155	-0.01297	-0.05749	-0.51234	0.37929	0.317371	-0.19203	0.15186
0.256072	0.21765	0.220607	0.539222	0.607414	0.449609	-0.20981	-0.32497	-0.33318			0.256066	-0.59858	-0.42337	-0.6899	-0.57571	-0.60663	-0.67739	-0.6727			0.256066	-0.48601	-0.42337	-0.62397	-0.6733			0.256072	0.150036	-0.01289	-0.05802	-0.5134	0.380307	0.31776	-0.19194	0.15309
0.256655	0.21722	0.2232	0.537331	0.607894	0.450322	-0.20721	-0.32547	-0.33178			0.256649	-0.59863	-0.42188	-0.68859	-0.57497	-0.60707	-0.67841	-0.67204			0.256649	-0.48657	-0.42188	-0.62461	-0.67388			0.256655	0.152322	-0.01226	-0.05934	-0.5149	0.38201	0.317832	-0.19231	0.15515
0.257238	0.21696	0.225282	0.535315	0.607461	0.450988	-0.20432	-0.32679	-0.32951			0.257233	-0.59891	-0.4207	-0.68761	-0.57456	-0.60673	-0.68048	-0.67165			0.257233	-0.48834	-0.4207	-0.62519	-0.67491			0.257238	0.154204	-0.01113	-0.06083	-0.5167	0.384244	0.317725	-0.1932	0.15682
0.257822	0.21725	0.226153	0.533126	0.606557	0.452291	-0.20184	-0.32806	-0.32735			0.257816	-0.59959	-0.41937	-0.6872	-0.57451	-0.60643	-0.68283	-0.67179			0.257816	-0.49066	-0.41937	-0.62527	-0.67552			0.257822	0.154809	-0.00982	-0.06212	-0.51829	0.386753	0.317887	-0.19387	0.15756
0.258405	0.2179	0.225213	0.531031	0.605356	0.45433	-0.20034	-0.32847	-0.326			0.258399	-0.60085	-0.41831	-0.68733	-0.57449	-0.60661	-0.68428	-0.67266			0.258399	-0.49267	-0.41831	-0.62481	-0.67559			0.258405	0.153771	-0.00896	-0.06323	-0.51891	0.389062	0.318677	-0.19353	0.15775
0.258988	0.21839	0.22259	0.529774	0.603693	0.456468	-0.19995	-0.3279	-0.32553			0.258983	-0.6026	-0.41862	-0.68763	-0.57421	-0.60715	-0.6841	-0.67426			0.258983	-0.49393	-0.41862	-0.6241	-0.67553			0.258988	0.151806	-0.00906	-0.06425	-0.51795	0.390515	0.320168	-0.19213	0.15792
0.259572	0.21833	0.219089	0.530384	0.601747	0.458164	-0.20024	-0.32674	-0.32536			0.259566	-0.60417	-0.42091	-0.68762	-0.57376	-0.60754	-0.68262	-0.6762			0.259566	-0.4946	-0.42091	-0.62346	-0.67563			0.259572	0.150055	-0.00999	-0.06505	-0.51535	0.390833	0.322157	-0.19029	0.15797
0.260155	0.21781	0.215676	0.533126	0.600001	0.459746	-0.20061	-0.32547	-0.32491			0.260149	-0.60491	-0.42446	-0.68732	-0.57344	-0.60733	-0.68072	-0.67781			0.260149	-0.49507	-0.42446	-0.62298	-0.67577			0.260155	0.149082	-0.01113	-0.06549	-0.51178	0.390599	0.324261	-0.18886	0.15754
0.260738	0.21721	0.21312	0.536511	0.598684	0.461688	-0.20057	-0.32437	-0.32414			0.260733	-0.60495	-0.42793	-0.68719	-0.57331	-0.60656	-0.67885	-0.6787			0.260733	-0.49568	-0.42793	-0.62285	-0.67553			0.260738	0.149091	-0.01176	-0.0656	-0.50808	0.390694	0.326297	-0.18826	0.15682
0.261322	0.21704	0.21181	0.53844	0.597826	0.463495	-0.20005	-0.32347	-0.32378			0.261316	-0.60512	-0.43053	-0.68765	-0.57325	-0.60584	-0.67687	-0.67929			0.261316	-0.49666	-0.43053	-0.62346	-0.67463			0.261322	0.150194	-0.01154	-0.06571	-0.50504	0.391438	0.328393	-0.18828	0.15635
0.261905	0.21757	0.2116	0.538379	0.597552	0.464259	-0.19937	-0.32277	-0.3245			0.261899	-0.60601	-0.43223	-0.6889	-0.57327	-0.60574	-0.67476	-0.68031			0.261899	-0.49802	-0.43223	-0.62509	-0.67349			0.261905	0.152025	-0.01066	-0.06598	-0.50369	0.392493	0.330668	-0.18823	0.15637
0.262488	0.21844	0.21225	0.537303	0.597869	0.463937	-0.19893	-0.32231	-0.32624			0.262483	-0.60764	-0.43321	-0.69074	-0.57367	-0.60607	-0.67296	-0.68193			0.262483	-0.49946	-0.43321	-0.62725	-0.67304			0.262488	0.153911	-0.00957	-0.06598	-0.5045	0.393404	0.333105	-0.18747	0.15655
0.263072	0.21856	0.21371	0.536153	0.598283	0.463393	-0.199	-0.32207	-0.32839			0.263066	-0.60972	-0.43355	-0.69274	-0.57465	-0.60631	-0.672	-0.68348			0.263066	-0.50058	-0.43355	-0.62878	-0.67385			0.263072	0.155359	-0.00867	-0.06477	-0.5065	0.393885	0.335482	-0.18597	0.15658
0.263655	0.21706	0.215839	0.535259	0.597808	0.463481	-0.19959	-0.32187	-0.33057			0.263649	-0.61181	-0.4333	-0.69425	-0.57579	-0.60614	-0.67215	-0.68437			0.263649	-0.50103	-0.4333	-0.62878	-0.67554			0.263655	0.15602	-0.00817	-0.06213	-0.50777	0.393813	0.337459	-0.18424	0.15645
0.264238	0.2142	0.218316	0.534579	0.595633	0.464427	-0.20039	-0.32167	-0.33268			0.264233	-0.61348	-0.43233	-0.69459	-0.57638	-0.60562	-0.67331	-0.68481			0.264233	-0.50082	-0.43233	-0.62742	-0.67726			0.264238	0.155638	-0.00808	-0.05908	-0.50682	0.393338	0.338837	-0.18287	0.15626
0.264822	0.21118	0.220625	0.534081	0.591922	0.465972	-0.20089	-0.32148	-0.3347			0.264816	-0.61467	-0.43078	-0.69327	-0.57605	-0.60481	-0.67505	-0.6853			0.264816	-0.5005	-0.43078	-0.62565	-0.67845			0.264822	0.154381	-0.00799	-0.05694	-0.50368	0.392922	0.339581	-0.18233	0.15615
0.265405	0.20944	0.22219	0.533992	0.587973	0.467858	-0.20057	-0.32138	-0.33647			0.265399	-0.6154	-0.4293	-0.69076	-0.57514	-0.60389	-0.67709	-0.68587			0.265399	-0.50051	-0.4293	-0.6244	-0.67902			0.265405	0.152905	-0.0074	-0.05615	-0.49973	0.393052	0.339725	-0.18276	0.15622
0.265988	0.20985	0.222637	0.534448	0.5852	0.469665	-0.19916	-0.32138	-0.33761			0.265983	-0.61553	-0.42862	-0.68839	-0.5745	-0.60351	-0.67945	-0.68604			0.265983	-0.5007	-0.42862	-0.62419	-0.67907			0.265988	0.151727	-0.00643	-0.05647	-0.49645	0.393918	0.339506	-0.18376	0.15655
0.266572	0.21213	0.222083	0.535282	0.58413	0.470531	-0.19714	-0.32124	-0.33766			0.266566	-0.61512	-0.429	-0.68728	-0.57486	-0.60446	-0.68194	-0.68551			0.266566	-0.50066	-0.429	-0.62485	-0.6789			0.266572	0.150851	-0.00557	-0.05758	-0.49457	0.395277	0.339277	-0.18462	0.15712
0.267155	0.21518	0.221068	0.536111	0.58455	0.469591	-0.19547	-0.32079	-0.3364			0.267149	-0.61451	-0.43009	-0.68758	-0.57637	-0.60666	-0.684	-0.68419			0.267149	-0.50026	-0.43009	-0.6258	-0.67883			0.267155	0.150139	-0.00475	-0.05911	-0.49434	0.396612	0.339304	-0.18473	0.15785
0.267738	0.21809	0.220244	0.536572	0.58633	0.466848	-0.19478	-0.32016	-0.33421			0.267733	-0.614	-0.43131	-0.68863	-0.57853	-0.60918	-0.68504	-0.68201			0.267733	-0.49954	-0.43131	-0.62645	-0.67888			0.267738	0.149646	-0.00359	-0.06072	-0.49588	0.397531	0.339613	-0.18392	0.15835
0.268322	0.22065	0.219829	0.536707	0.589287	0.463286	-0.19486	-0.31943	-0.33182			0.268316	-0.61362	-0.43208	-0.68974	-0.5803	-0.61123	-0.68481	-0.67934			0.268316	-0.49837	-0.43208	-0.62668	-0.67872			0.268322	0.149356	-0.0026	-0.06233	-0.49901	0.397856	0.340142	-0.18253	0.15814
0.268905	0.22301	0.21956	0.536655	0.592602	0.460138	-0.19495	-0.31853	-0.32996			0.268899	-0.61323	-0.43223	-0.69052	-0.5808	-0.61257	-0.68336	-0.67705			0.268899	-0.49671	-0.43223	-0.62673	-0.67801			0.268905	0.14904	-0.0029	-0.06417	-0.5033	0.397681	0.340949	-0.18109	0.15742
0.269488	0.22507	0.219028	0.536209	0.595321	0.458475	-0.19438	-0.31736	-0.329			0.269483	-0.61241	-0.43201	-0.69089	-0.57978	-0.61314	-0.68093	-0.67592			0.269483	-0.49467	-0.43201	-0.6267	-0.67671			0.269488	0.148663	-0.00475	-0.06631	-0.5081	0.397539	0.342219	-0.17976	0.15687
0.270072	0.22629	0.218134	0.53538	0.597203	0.458945	-0.19309	-0.31593	-0.32899			0.270066	-0.61083	-0.4317	-0.69101	-0.57774	-0.61298	-0.67801	-0.67617			0.270066	-0.49253	-0.4317	-0.62637	-0.67506			0.270072	0.148677	-0.00716	-0.06826	-0.51229	0.398047	0.344151	-0.17838	0.15659
0.270655	0.2261	0.2173	0.534728	0.598646	0.461283	-0.19164	-0.31439	-0.32992			0.270649	-0.60885	-0.43109	-0.69114	-0.57564	-0.6123	-0.67543	-0.67754			0.270649	-0.4908	-0.43109	-0.62557	-0.6736			0.270655	0.149552	-0.00871	-0.0695	-0.51493	0.399195	0.346645	-0.17701	0.15601
0.271238	0.22411	0.217073	0.53456	0.599908	0.464264	-0.19058	-0.31287	-0.33171			0.271233	-0.60731	-0.42981	-0.69143	-0.57435	-0.61114	-0.67398	-0.67944			0.271233	-0.48995	-0.42981	-0.62463	-0.67278			0.271238	0.151294	-0.00854	-0.06996	-0.51572	0.400393	0.34917	-0.17595	0.15507
0.271822	0.22033	0.217519	0.534635	0.600928	0.466243	-0.18991	-0.31135	-0.33388			0.271816	-0.60675	-0.42798	-0.69177	-0.57434	-0.60918	-0.67403	-0.6811			0.271816	-0.48969	-0.42798	-0.62428	-0.67256			0.271822	0.153473	-0.00697	-0.06977	-0.51475	0.401289	0.351319	-0.17531	0.15463
0.272405	0.21537	0.218101	0.534905	0.601747	0.466191	-0.18922	-0.30999	-0.33572			0.272399	-0.60696	-0.4262	-0.69173	-0.57549	-0.60627	-0.67523	-0.68207			0.272399	-0.48933	-0.4262	-0.6248	-0.67264			0.272405	0.155396	-0.00517	-0.06894	-0.51232	0.402166	0.353337	-0.17493	0.15536
0.272988	0.21037	0.218171	0.535813	0.602586	0.464613	-0.18837	-0.30906	-0.33665			0.272983	-0.6074	-0.42497	-0.69101	-0.57718	-0.60302	-0.67646	-0.68229			0.272983	-0.48863	-0.42497	-0.62564	-0.67285			0.272988	0.156388	-0.0041	-0.0677	-0.5091	0.403463	0.355681	-0.17462	0.15705
0.273572	0.2065	0.217636	0.537588	0.60341	0.463057	-0.1875	-0.30859	-0.33641			0.273566	-0.60775	-0.42446	-0.68985	-0.57871	-0.60052	-0.6766	-0.68189			0.273566	-0.48791	-0.42446	-0.62613	-0.67323			0.273572	0.156272	-0.00411	-0.06643	-0.50601	0.405294	0.358323	-0.17436	0.159045
0.274155	0.20451	0.216695	0.539967	0.603964	0.46242	-0.18656	-0.30831	-0.33496			0.274149	-0.60796	-0.42469	-0.68901	-0.57942	-0.59943	-0.67528	-0.68145			0.274149	-0.48724	-0.42469	-0.62627	-0.67369			0.274155	0.155326	-0.00541	-0.06516	-0.50377	0.407188	0.360757	-0.17437	0.16074
0.274738	0.20463	0.215466	0.542658	0.604052	0.462159	-0.18512	-0.30796	-0.33278			0.274733	-0.60799	-0.42563	-0.68875	-0.57873	-0.59992	-0.67314	-0.68179			0.274733	-0.48656	-0.42563	-0.62645	-0.67387			0.274738	0.153948	-0.00813	-0.06379	-0.50266	0.408372	0.36237	-0.17476	0.161457
0.275322	0.20669	0.21434	0.545424	0.60374	0.461362	-0.18295	-0.30757	-0.33071			0.275316	-0.60762	-0.42696	-0.68839	-0.57647	-0.60184	-0.67133	-0.68304			0.275316	-0.48608	-0.42696	-0.62653	-0.67338			0.275322	0.152425	-0.01179	-0.06226	-0.50292	0.408356	0.362787	-0.17524	0.160736
0.275905	0.21019	0.21408	0.547799	0.603424	0.459765	-0.18062	-0.30729	-0.32934			0.275899	-0.6068	-0.42812	-0.68741	-0.57319	-0.60457	-0.67059	-0.68427			0.275899	-0.48599	-0.42812	-0.62604	-0.67232			0.275905	0.150939	-0.01532	-0.06059	-0.50465	0.407262	0.362037	-0.17533	0.158826
0.276488	0.2142	0.215075	0.549313	0.60347	0.457767	-0.17912	-0.3071	-0.3287			0.276483	-0.6056	-0.42864	-0.68638	-0.56999	-0.6069	-0.67091	-0.68454			0.276483	-0.48621	-0.42864	-0.62483	-0.6711			0.276488	0.149548	-0.01791	-0.05914	-0.50737	0.405837	0.360696	-0.17496	0.15655
0.277072	0.21742	0.21691	0.549736	0.603973	0.456067	-0.17891	-0.30682	-0.32851			0.277066	-0.60407	-0.42832	-0.68621	-0.56784	-0.60797	-0.67173	-0.68393			0.277066	-0.48642	-0.42832	-0.62326	-0.67018			0.277072	0.148444	-0.01927	-0.05832	-0.51051	0.40509	0.359698	-0.17439	0.15485
0.277655	0.21891	0.218823	0.549131	0.605002	0.455751	-0.17969	-0.30634	-0.32879			0.277649	-0.60249	-0.42734	-0.68702	-0.56705	-0.60805	-0.6725	-0.68303			0.277649	-0.48627	-0.42734	-0.62181	-0.66989			0.277655	0.148104	-0.01926	-0.0581	-0.51373	0.40554	0.35971	-0.17385	0.15443
0.278238	0.2189	0.220314	0.548009	0.606767	0.457851	-0.18096	-0.30599	-0.33028			0.278233	-0.60163	-0.42617	-0.68795	-0.56726	-0.60792	-0.67319	-0.6823			0.278233	-0.48571	-0.42617	-0.62085	-0.67045			0.278238	0.148742	-0.0182	-0.05819	-0.51646	0.407038	0.360668	-0.17333	0.1553
0.278822	0.2186	0.221175	0.546938	0.609115	0.462438	-0.18228	-0.30623	-0.3336			0.278816	-0.60211	-0.4251	-0.68806	-0.56781	-0.60771	-0.67426	-0.68206			0.278816	-0.48528	-0.4251	-0.62054	-0.67172			0.278822	0.149879	-0.017	-0.05832	-0.51806	0.40895	0.361853	-0.17272	0.15666
0.279405	0.21871	0.221538	0.546039	0.610977	0.468334	-0.18325	-0.30697	-0.33834			0.279399	-0.60369	-0.42401	-0.68728	-0.56822	-0.60704	-0.67604	-0.68268			0.279399	-0.4856	-0.42401	-0.6206	-0.67326			0.279405	0.150791	-0.01622	-0.0583	-0.51816	0.410435	0.362608	-0.17189	0.15738
0.279988	0.21875	0.221636	0.544959	0.611112	0.473772	-0.18363	-0.30755	-0.34304			0.279983	-0.60538	-0.42297	-0.68642	-0.56857	-0.60597	-0.67855	-0.68434			0.279983	-0.48681	-0.42297	-0.62051	-0.67443			0.279988	0.150949	-0.01559	-0.05823	-0.51665	0.410899	0.362978	-0.17088	0.15684
0.280572	0.21803	0.221417	0.543701	0.609482	0.477368	-0.18349	-0.30741	-0.34622			0.280566	-0.6063	-0.42257	-0.68631	-0.56922	-0.60527	-0.68176	-0.68677			0.280566	-0.48855	-0.42257	-0.61992	-0.67501			0.280572	0.150139	-0.01455	-0.05842	-0.51332	0.410463	0.363706	-0.16996	0.15544
0.281155	0.21651	0.220808	0.542929	0.607368	0.478597	-0.18286	-0.30651	-0.34744			0.281149	-0.60624	-0.42341	-0.68743	-0.5705	-0.60574	-0.68542	-0.68934			0.281149	-0.4901	-0.42341	-0.61897	-0.6752			0.281155	0.148696	-0.01315	-0.05893	-0.50801	0.409804	0.365376	-0.16933	0.15404
0.281738	0.21494	0.219941	0.543068	0.606302	0.477843	-0.18179	-0.30523	-0.3475			0.281733	-0.60558	-0.42522	-0.68971	-0.57236	-0.60753	-0.68882	-0.69159			0.281733	-0.49076	-0.42522	-0.61806	-0.67536			0.281738	0.147159	-0.01225	-0.05945	-0.50114	0.40951	0.367689	-0.16907	0.15321
0.282322	0.21431	0.21907	0.54365	0.607018	0.475957	-0.18064	-0.30418	-0.34753			0.282316	-0.60467	-0.42723	-0.69241	-0.57446	-0.61014	-0.69085	-0.69332			0.282316	-0.49024	-0.42723	-0.61772	-0.67585			0.282322	0.145818	-0.01251	-0.05965	-0.49378	0.40981	0.369833	-0.16901	0.15317
0.282905	0.21499	0.218465	0.54372	0.608956	0.473512	-0.17985	-0.30385	-0.34825			0.282899	-0.60333	-0.42881	-0.69455	-0.57636	-0.61268	-0.69059	-0.6944			0.282899	-0.48878	-0.42881	-0.61828	-0.67679			0.282905	0.145026	-0.01376	-0.05971	-0.48722	0.410668	0.371338	-0.16905	0.15434
0.283488	0.21622	0.21819	0.542724	0.610688	0.470298	-0.17959	-0.30413	-0.3496			0.283483	-0.60123	-0.42965	-0.69561	-0.5778	-0.61442	-0.68807	-0.6948			0.283483	-0.48715	-0.42965	-0.61958	-0.67782			0.283488	0.145152	-0.01547	-0.06001	-0.48272	0.411774	0.372389	-0.16926	0.1567
0.284072	0.21696	0.217701	0.540954	0.611023	0.466131	-0.17975	-0.30443	-0.35073			0.284066	-0.59842	-0.42962	-0.69554	-0.57867	-0.61498	-0.68445	-0.69471			0.284066	-0.48623	-0.42962	-0.62126	-0.67844			0.284072	0.145943	-0.01747	-0.06054	-0.4813	0.412833	0.373624	-0.16967	0.159324
0.284655	0.21712	0.216369	0.539217	0.609547	0.461907	-0.17998	-0.30408	-0.35074			0.284649	-0.59542	-0.42872	-0.69428	-0.57905	-0.6143	-0.68122	-0.69438			0.284649	-0.48643	-0.42872	-0.623	-0.67844			0.284655	0.146781	-0.0198	-0.06102	-0.48328	0.413826	0.375493	-0.17002	0.161276
0.285238	0.21723	0.21447	0.538384	0.60653	0.459178	-0.17979	-0.30299	-0.3495			0.285233	-0.59302	-0.42711	-0.69198	-0.5792	-0.61253	-0.67932	-0.69368			0.285233	-0.48748	-0.42711	-0.62455	-0.67809			0.285238	0.147508	-0.02207	-0.06136	-0.48781	0.414799	0.377672	-0.16985	0.162314
0.285822	0.21747	0.2129	0.538975	0.602627	0.458913	-0.17889	-0.30154	-0.34766			0.285816	-0.59189	-0.42527	-0.6894	-0.5797	-0.6102	-0.67857	-0.69221			0.285816	-0.48875	-0.42527	-0.62577	-0.67786			0.285822	0.148179	-0.02359	-0.06181	-0.49318	0.415677	0.379528	-0.1688	0.162677
0.286405	0.21743	0.21219	0.540577	0.598697	0.460986	-0.17754	-0.30029	-0.3461			0.286399	-0.59225	-0.42383	-0.68751	-0.58074	-0.6082	-0.67828	-0.69011			0.286399	-0.48977	-0.42383	-0.62631	-0.6781			0.286405	0.148378	-0.02419	-0.06241	-0.4979	0.416382	0.380954	-0.16691	0.162761
0.286988	0.21667	0.21248	0.542039	0.595661	0.464632	-0.1761	-0.29971	-0.34548			0.286983	-0.5937	-0.42307	-0.68677	-0.58171	-0.60728	-0.6782	-0.68823			0.286983	-0.49054	-0.42307	-0.6259	-0.67899			0.286988	0.147568	-0.02429	-0.06281	-0.50166	0.416819	0.382212	-0.1649	0.162836
0.287572	0.21521	0.21371	0.542533	0.594115	0.469074	-0.17449	-0.29971	-0.34595			0.287566	-0.59569	-0.42281	-0.6872	-0.58187	-0.60773	-0.67859	-0.68698			0.287566	-0.49117	-0.42281	-0.62494	-0.68058			0.287572	0.146004	-0.02408	-0.06274	-0.50502	0.416945	0.383306	-0.16374	0.1627
0.288155	0.21327	0.21541	0.542151	0.593994	0.473251	-0.17242	-0.2996	-0.3471			0.288149	-0.59778	-0.42268	-0.68848	-0.58086	-0.60906	-0.67953	-0.68586			0.288149	-0.49174	-0.42268	-0.62424	-0.68257			0.288155	0.14456	-0.02341	-0.06222	-0.50797	0.416925	0.38398	-0.16379	0.16203
0.288738	0.21111	0.216342	0.541466	0.594683	0.475803	-0.16999	-0.29869	-0.34844			0.288733	-0.59959	-0.42236	-0.68969	-0.57863	-0.61002	-0.68061	-0.68449			0.288733	-0.49215	-0.42236	-0.62414	-0.68406			0.288738	0.143736	-0.02239	-0.06144	-0.50943	0.416893	0.384265	-0.16462	0.160848
0.289322	0.20926	0.215284	0.54087	0.595293	0.476007	-0.16759	-0.29709	-0.34995			0.289316	-0.60065	-0.42182	-0.68998	-0.57552	-0.60928	-0.68122	-0.6835			0.289316	-0.4922	-0.42182	-0.62425	-0.68407			0.289322	0.143485	-0.02138	-0.06047	-0.50865	0.416804	0.384715	-0.16539	0.159259
0.289905	0.20823	0.2124	0.540558	0.595238	0.474299	-0.1655	-0.29556	-0.35184			0.289899	-0.60064	-0.42114	-0.68954	-0.57261	-0.6065	-0.68138	-0.68404			0.289899	-0.49165	-0.42114	-0.62401	-0.6822			0.289905	0.143773	-0.02055	-0.05927	-0.50628	0.416586	0.385801	-0.16571	0.1575
0.290488	0.20764	0.20902	0.540856	0.59493	0.471421	-0.16398	-0.29481	-0.3539			0.290483	-0.59979	-0.42025	-0.68925	-0.57127	-0.60268	-0.68166	-0.68659			0.290483	-0.49039	-0.42025	-0.62317	-0.67876			0.290488	0.144411	-0.01986	-0.05805	-0.50402	0.416269	0.387393	-0.16605	0.15619
0.291072	0.20664	0.2065	0.541937	0.595759	0.467718	-0.16335	-0.29502	-0.35546			0.291066	-0.59905	-0.41913	-0.6894	-0.57206	-0.59971	-0.68247	-0.69062			0.291066	-0.48865	-0.41913	-0.6221	-0.67454			0.291072	0.144896	-0.01922	-0.05708	-0.5035	0.415861	0.389198	-0.16673	0.15587
0.291655	0.20519	0.20545	0.54338	0.598576	0.463188	-0.16357	-0.29588	-0.35607			0.291649	-0.59936	-0.41811	-0.68949	-0.57415	-0.59905	-0.68385	-0.69519			0.291649	-0.48697	-0.41811	-0.62146	-0.67073			0.291655	0.144886	-0.01859	-0.05635	-0.50536	0.415526	0.391167	-0.16725	0.1564
0.292238	0.20423	0.20581	0.544479	0.602679	0.457939	-0.16421	-0.29705	-0.35592			0.292233	-0.60082	-0.41781	-0.6896	-0.57605	-0.60067	-0.68598	-0.69947			0.292233	-0.48591	-0.41781	-0.62139	-0.66841			0.292238	0.144481	-0.01781	-0.05588	-0.50907	0.415631	0.393396	-0.16695	0.15753
0.292822	0.20458	0.20689	0.544861	0.606241	0.452603	-0.16502	-0.29835	-0.35553			0.292816	-0.60266	-0.41853	-0.69067	-0.57693	-0.60342	-0.68889	-0.703			0.292816	-0.48576	-0.41853	-0.6215	-0.66788			0.292822	0.143885	-0.01681	-0.05605	-0.51281	0.416368	0.39587	-0.16576	0.159059
0.293405	0.2064	0.2079	0.544549	0.607745	0.448328	-0.16591	-0.29978	-0.35498			0.293399	-0.60397	-0.41986	-0.69319	-0.57699	-0.60607	-0.69183	-0.70555			0.293399	-0.48638	-0.41986	-0.62118	-0.66846			0.293405	0.143261	-0.01582	-0.05686	-0.51444	0.417486	0.398389	-0.16407	0.160511
0.293988	0.2092	0.20819	0.543599	0.607172	0.446178	-0.16658	-0.3013	-0.35395			0.293983	-0.60449	-0.42098	-0.69618	-0.57669	-0.60793	-0.69374	-0.70696			0.293983	-0.48715	-0.42098	-0.62023	-0.66919			0.293988	0.142628	-0.01532	-0.05771	-0.51272	0.418612	0.400629	-0.16243	0.161308
0.294572	0.21228	0.20763	0.541857	0.605831	0.446429	-0.16679	-0.30271	-0.35224			0.294566	-0.60452	-0.42154	-0.69808	-0.57614	-0.60889	-0.69403	-0.7072			0.294566	-0.48751	-0.42154	-0.6191	-0.66953			0.294572	0.141995	-0.01555	-0.05806	-0.50783	0.419522	0.402353	-0.16128	0.161275
0.295155	0.21539	0.20673	0.539636	0.6049	0.448584	-0.16685	-0.30382	-0.35014			0.295149	-0.60427	-0.42198	-0.69812	-0.57527	-0.6092	-0.69266	-0.70638			0.295149	-0.48726	-0.42198	-0.61842	-0.66945			0.295155	0.141468	-0.01646	-0.05815	-0.50108	0.420186	0.40352	-0.16063	0.160744
0.295738	0.21867	0.20627	0.538072	0.604415	0.451789	-0.16721	-0.30451	-0.3484			0.295733	-0.60369	-0.4228	-0.69672	-0.57431	-0.60926	-0.69008	-0.70474			0.295733	-0.4866	-0.4228	-0.61833	-0.6692			0.295738	0.141217	-0.0176	-0.05869	-0.49453	0.420902	0.40426	-0.16014	0.160191
0.296322	0.22184	0.20647	0.537895	0.603843	0.455271	-0.16776	-0.30469	-0.3479			0.296316	-0.6029	-0.42409	-0.69487	-0.57346	-0.60942	-0.68712	-0.70261			0.296316	-0.48598	-0.42409	-0.61857	-0.66912			0.296322	0.141343	-0.01841	-0.05994	-0.48984	0.422064	0.404667	-0.15955	0.159864
0.296905	0.2239	0.20728	0.538598	0.603028	0.458582	-0.16791	-0.30423	-0.34877			0.296899	-0.60224	-0.42522	-0.69325	-0.57263	-0.60951	-0.68477	-0.70037			0.296899	-0.486	-0.42522	-0.61902	-0.66947			0.296905	0.14192	-0.0183	-0.06145	-0.48739	0.423568	0.404676	-0.15876	0.159897
0.297488	0.224	0.20873	0.539161	0.601962	0.461256	-0.16734	-0.30306	-0.34983			0.297483	-0.60178	-0.42484	-0.69217	-0.57171	-0.60879	-0.68366	-0.69824			0.297483	-0.48693	-0.42484	-0.61949	-0.67017			0.297488	0.142847	-0.0168	-0.06239	-0.4866	0.424738	0.404253	-0.15757	0.16034
0.298072	0.22227	0.21059	0.538975	0.600448	0.462801	-0.16627	-0.3014	-0.3497			0.298066	-0.60134	-0.42188	-0.69178	-0.57111	-0.6068	-0.68388	-0.69639			0.298066	-0.48863	-0.42188	-0.61955	-0.67089			0.298072	0.143541	-0.01422	-0.06214	-0.48687	0.425126	0.403678	-0.15596	0.160945
0.298655	0.21976	0.2121	0.537969	0.59859	0.463197	-0.16524	-0.29972	-0.3485			0.298649	-0.60089	-0.41707	-0.69215	-0.57152	-0.60405	-0.68504	-0.69492			0.298649	-0.49075	-0.41707	-0.61903	-0.67142			0.298655	0.143368	-0.01175	-0.06079	-0.48807	0.424738	0.403542	-0.1544	0.161252
0.299238	0.21746	0.21249	0.5366	0.59696	0.462611	-0.16468	-0.29857	-0.34775			0.299233	-0.60051	-0.41265	-0.69317	-0.573	-0.60172	-0.68634	-0.69388			0.299233	-0.49281	-0.41265	-0.61845	-0.67188			0.299238	0.142465	-0.01046	-0.05916	-0.49019	0.423633	0.404452	-0.1535	0.161019
0.299822	0.21572	0.21159	0.535608	0.595875	0.460897	-0.16485	-0.29837	-0.34869			0.299816	-0.60024	-0.41048	-0.69452	-0.5749	-0.60091	-0.68698	-0.69326			0.299816	-0.49426	-0.41048	-0.6183	-0.67233			0.299822	0.141724	-0.01059	-0.05812	-0.49316	0.421936	0.406444	-0.15354	0.160488
0.300405	0.21446	0.21015	0.535543	0.595233	0.457954	-0.16559	-0.29888	-0.35109			0.300399	-0.60016	-0.41103	-0.69567	-0.57643	-0.60204	-0.68659	-0.69287			0.300399	-0.49466	-0.41103	-0.61841	-0.67256			0.300405	0.142274	-0.01141	-0.05794	-0.49678	0.420227	0.408731	-0.15446	0.160107
0.300988	0.21363	0.2094	0.536553	0.595139	0.454178	-0.16631	-0.29922	-0.35381			0.300983	-0.60033	-0.41359	-0.69607	-0.57722	-0.60465	-0.68506	-0.69254			0.300983	-0.49405	-0.41359	-0.61837	-0.67236			0.300988	0.14483	-0.01193	-0.05833	-0.50056	0.419319	0.410481	-0.15591	0.159911
0.301572	0.21357	0.21	0.538561	0.595801	0.450331	-0.16624	-0.29875	-0.35601			0.301566	-0.60106	-0.41699	-0.69564	-0.57736	-0.60768	-0.68257	-0.69233			0.301566	-0.49337	-0.41699	-0.61837	-0.6721			0.301572	0.148965	-0.01186	-0.05891	-0.50365	0.419681	0.411765	-0.15736	0.159594
0.302155	0.21466	0.21148	0.541387	0.596811	0.447272	-0.16501	-0.29768	-0.35756			0.302149	-0.60301	-0.42047	-0.6946	-0.57729	-0.61008	-0.67956	-0.69244			0.302149	-0.49408	-0.42047	-0.61927	-0.67288			0.302155	0.153222	-0.01167	-0.0596	-0.50556	0.421179	0.413053	-0.15836	0.158924
0.302738	0.21671	0.21305	0.544419	0.597398	0.445851	-0.16299	-0.29666	-0.35844			0.302733	-0.6064	-0.42401	-0.69315	-0.57727	-0.61122	-0.6765	-0.69298			0.302733	-0.49653	-0.42401	-0.62156	-0.67519			0.302738	0.156327	-0.01155	-0.06055	-0.50655	0.423281	0.414559	-0.15882	0.15803
0.303322	0.21883	0.2145	0.546476	0.59745	0.446363	-0.16099	-0.29592	-0.35875			0.303316	-0.61023	-0.42753	-0.69151	-0.57715	-0.61101	-0.67403	-0.69385			0.303316	-0.49912	-0.42753	-0.62445	-0.67786			0.303322	0.158195	-0.01116	-0.06192	-0.50692	0.425287	0.416249	-0.15903	0.15728
0.303905	0.22008	0.216179	0.546812	0.597445	0.447998	-0.15979	-0.29534	-0.35913			0.303899	-0.61294	-0.43023	-0.68986	-0.57645	-0.60967	-0.67297	-0.6949			0.303899	-0.49982	-0.43023	-0.62642	-0.67893			0.303905	0.159625	-0.01023	-0.06375	-0.50639	0.426432	0.417999	-0.15918	0.15663
0.304488	0.22001	0.218185	0.545974	0.597635	0.449581	-0.15981	-0.29485	-0.36029			0.304483	-0.6136	-0.43103	-0.68842	-0.575	-0.6076	-0.67366	-0.69589			0.304483	-0.49808	-0.43103	-0.62659	-0.67742			0.304488	0.161217	-0.00872	-0.06578	-0.50496	0.426397	0.419538	-0.15924	0.15544
0.305072	0.21863	0.220104	0.545536	0.597948	0.45102	-0.16099	-0.29436	-0.36229			0.305066	-0.61225	-0.42965	-0.68748	-0.57325	-0.60552	-0.67551	-0.69645			0.305066	-0.49493	-0.42965	-0.62539	-0.67386			0.305072	0.162791	-0.00676	-0.06746	-0.50403	0.4257	0.42068	-0.15889	0.15359
0.305655	0.21631	0.221324	0.546533	0.598236	0.452939	-0.1627	-0.29371	-0.3646			0.305649	-0.60986	-0.42684	-0.68718	-0.57201	-0.60425	-0.67769	-0.69607			0.305649	-0.49186	-0.42684	-0.6238	-0.66965			0.305655	0.163494	-0.00484	-0.06823	-0.5057	0.42517	0.421543	-0.15787	0.15201
0.306238	0.21383	0.221403	0.54846	0.598222	0.455299	-0.16415	-0.29297	-0.36674			0.306233	-0.60782	-0.42373	-0.68757	-0.57173	-0.60416	-0.67965	-0.6944			0.306233	-0.48993	-0.42373	-0.62244	-0.66627			0.306238	0.162623	-0.00372	-0.06773	-0.51062	0.425134	0.422559	-0.15618	0.15177
0.306822	0.21228	0.220454	0.55003	0.597509	0.457315	-0.16478	-0.29251	-0.36827			0.306816	-0.60707	-0.42112	-0.68882	-0.5724	-0.60493	-0.68115	-0.69189			0.306816	-0.48948	-0.42112	-0.62149	-0.66466			0.306822	0.160621	-0.00383	-0.06597	-0.51712	0.425481	0.424033	-0.15393	0.15289
0.307405	0.21204	0.21928	0.550509	0.596122	0.458158	-0.16436	-0.29245	-0.36875			0.307399	-0.60752	-0.41969	-0.69094	-0.57395	-0.60587	-0.68222	-0.68976			0.307399	-0.49008	-0.41969	-0.62086	-0.66518			0.307405	0.158833	-0.00493	-0.0634	-0.52246	0.426025	0.425731	-0.1514	0.15416
0.307988	0.21224	0.218707	0.549983	0.594707	0.457241	-0.16302	-0.2925	-0.36825			0.307983	-0.60842	-0.41993	-0.69332	-0.57602	-0.60641	-0.68316	-0.68888			0.307983	-0.49094	-0.41993	-0.62028	-0.66775			0.307988	0.158162	-0.00649	-0.06104	-0.5249	0.426659	0.427339	-0.14929	0.15435
0.308572	0.21172	0.218777	0.548656	0.593905	0.454429	-0.16147	-0.29226	-0.36712			0.308566	-0.60893	-0.42174	-0.69475	-0.57768	-0.60607	-0.68414	-0.68896			0.308566	-0.49151	-0.42174	-0.61974	-0.67157			0.308572	0.158279	-0.0083	-0.05998	-0.5244	0.42739	0.428936	-0.14839	0.15335
0.309155	0.21045	0.218982	0.546458	0.593603	0.450228	-0.16056	-0.29169	-0.36551			0.309149	-0.60861	-0.42423	-0.69445	-0.57817	-0.60497	-0.68491	-0.68908			0.309149	-0.49185	-0.42423	-0.61946	-0.67521			0.309155	0.158102	-0.01032	-0.06066	-0.52178	0.428336	0.430711	-0.14878	0.15215
0.309738	0.20937	0.218837	0.543459	0.593221	0.44567	-0.16042	-0.29125	-0.36339			0.309733	-0.60754	-0.42631	-0.69308	-0.57775	-0.60416	-0.68508	-0.68874			0.309733	-0.49238	-0.42631	-0.61948	-0.67764			0.309738	0.156877	-0.01234	-0.06259	-0.51738	0.429499	0.432559	-0.14975	0.15198
0.310322	0.2092	0.218149	0.540358	0.592406	0.442205	-0.16042	-0.29133	-0.36101			0.310316	-0.60622	-0.4273	-0.69214	-0.57735	-0.6045	-0.68448	-0.68848			0.310316	-0.49338	-0.4273	-0.6196	-0.6787			0.310322	0.154838	-0.01381	-0.06448	-0.51114	0.430573	0.434276	-0.15047	0.15323
0.310905	0.21021	0.217021	0.538067	0.591159	0.441325	-0.15995	-0.29163	-0.35868			0.310899	-0.60511	-0.42714	-0.6926	-0.57758	-0.60568	-0.68327	-0.68913			0.310899	-0.49467	-0.42714	-0.61975	-0.67857			0.310905	0.15283	-0.01424	-0.06511	-0.50363	0.431291	0.435883	-0.15063	0.15534
0.311488	0.2123	0.215754	0.537037	0.589891	0.443337	-0.15892	-0.29153	-0.3567			0.311483	-0.60408	-0.42596	-0.69439	-0.57823	-0.60681	-0.68206	-0.69087			0.311483	-0.49559	-0.42596	-0.61982	-0.67722			0.311488	0.151526	-0.01356	-0.06431	-0.49655	0.431839	0.437567	-0.15016	0.15761
0.312072	0.21504	0.21457	0.537401	0.589258	0.446834	-0.1575	-0.29086	-0.35562			0.312066	-0.60255	-0.42395	-0.69694	-0.57851	-0.60731	-0.68151	-0.6933			0.312066	-0.49559	-0.42395	-0.61934	-0.67473			0.312072	0.150805	-0.0123	-0.0624	-0.49199	0.432475	0.439446	-0.14905	0.159767
0.312655	0.21769	0.21344	0.539068	0.589686	0.449865	-0.15581	-0.29014	-0.35622			0.312649	-0.60038	-0.42171	-0.6995	-0.57781	-0.60697	-0.68127	-0.69595			0.312649	-0.49454	-0.42171	-0.61779	-0.6715			0.312655	0.149943	-0.01134	-0.05992	-0.49127	0.433184	0.44157	-0.14751	0.161261
0.313238	0.21908	0.21226	0.541159	0.591107	0.451416	-0.15397	-0.29001	-0.35904			0.313233	-0.59815	-0.42012	-0.70113	-0.57631	-0.60579	-0.68037	-0.69831			0.313233	-0.49261	-0.42012	-0.61551	-0.66818			0.313238	0.148784	-0.01128	-0.05775	-0.49438	0.433789	0.443843	-0.14609	0.161299
0.313822	0.21821	0.21105	0.542272	0.592923	0.451644	-0.1523	-0.29066	-0.36394			0.313816	-0.5966	-0.41962	-0.70096	-0.57504	-0.6041	-0.6786	-0.69995			0.313816	-0.49027	-0.41962	-0.6136	-0.66569			0.313822	0.147894	-0.01213	-0.0566	-0.49977	0.434187	0.445652	-0.14518	0.159753
0.314405	0.21539	0.21032	0.541862	0.594344	0.45157	-0.15125	-0.2917	-0.36972			0.314399	-0.59603	-0.4201	-0.69876	-0.57497	-0.6025	-0.67673	-0.7007			0.314399	-0.48856	-0.4201	-0.61288	-0.6651			0.314405	0.147652	-0.01316	-0.05627	-0.50494	0.434474	0.446255	-0.14486	0.15726
0.314988	0.21202	0.2109	0.540963	0.594954	0.452478	-0.15096	-0.29248	-0.37434			0.314983	-0.59652	-0.4211	-0.69536	-0.57615	-0.60169	-0.67559	-0.70067			0.314983	-0.48831	-0.4211	-0.6133	-0.66691			0.314988	0.148113	-0.01321	-0.0564	-0.5079	0.43474	0.445651	-0.14528	0.15457
0.315572	0.20932	0.21293	0.541089	0.594902	0.454867	-0.15127	-0.29267	-0.37608			0.315566	-0.59802	-0.42203	-0.69216	-0.5778	-0.60232	-0.67578	-0.70029			0.315566	-0.4895	-0.42203	-0.61417	-0.67044			0.315572	0.149319	-0.01153	-0.05722	-0.50817	0.43493	0.444644	-0.14646	0.15224
0.316155	0.20791	0.215359	0.542514	0.59438	0.457963	-0.15183	-0.29226	-0.37476			0.316149	-0.60004	-0.42253	-0.69002	-0.57919	-0.60443	-0.67743	-0.70009			0.316149	-0.49148	-0.42253	-0.61494	-0.67428			0.316155	0.151182	-0.0087	-0.05898	-0.50677	0.435196	0.444165	-0.14776	0.15097
0.316738	0.20789	0.216775	0.544158	0.593463	0.460394	-0.15206	-0.29104	-0.3718			0.316733	-0.60187	-0.4228	-0.68882	-0.57988	-0.60739	-0.67986	-0.70032			0.316733	-0.49336	-0.4228	-0.61556	-0.67723			0.316738	0.15331	-0.00624	-0.06129	-0.50528	0.436015	0.444629	-0.14823	0.15164
0.317322	0.20893	0.216621	0.545108	0.592453	0.461376	-0.15121	-0.2889	-0.36925			0.317316	-0.60303	-0.42356	-0.68836	-0.57962	-0.61024	-0.68211	-0.7009			0.317316	-0.49445	-0.42356	-0.61626	-0.67877			0.317322	0.155284	-0.00534	-0.06334	-0.50451	0.437725	0.445702	-0.14761	0.1543
0.317905	0.21028	0.215466	0.545303	0.591768	0.461055	-0.14919	-0.28633	-0.36846			0.317899	-0.60332	-0.42528	-0.68877	-0.57863	-0.61204	-0.68365	-0.70166			0.317899	-0.49454	-0.42528	-0.61709	-0.6787			0.317905	0.156882	-0.00602	-0.06428	-0.50441	0.439975	0.44683	-0.14654	0.15737
0.318488	0.21129	0.21436	0.544982	0.591377	0.460008	-0.14687	-0.28417	-0.36944			0.318483	-0.60243	-0.42757	-0.68987	-0.57768	-0.6122	-0.68454	-0.70258			0.318483	-0.49401	-0.42757	-0.61778	-0.67717			0.318488	0.15792	-0.00757	-0.0636	-0.5051	0.441726	0.447994	-0.14576	0.15891
0.319072	0.21175	0.21402	0.544167	0.590599	0.459169	-0.14518	-0.28294	-0.37124			0.319066	-0.60026	-0.42943	-0.691	-0.57734	-0.61096	-0.6851	-0.70382			0.319066	-0.49324	-0.42943	-0.61783	-0.67469			0.319072	0.158181	-0.00933	-0.06147	-0.50697	0.442095	0.449643	-0.14569	0.1584
0.319655	0.21162	0.21447	0.542723	0.588914	0.459528	-0.14466	-0.28262	-0.37283			0.319649	-0.59748	-0.43017	-0.69168	-0.57737	-0.6094	-0.68573	-0.70524			0.319649	-0.49218	-0.43017	-0.61695	-0.67194			0.319655	0.15738	-0.01111	-0.05881	-0.5096	0.441129	0.451769	-0.14627	0.15685
0.320238	0.21112	0.215279	0.540562	0.58665	0.461116	-0.14533	-0.28263	-0.37357			0.320233	-0.59538	-0.42995	-0.69202	-0.57726	-0.60846	-0.68642	-0.70615			0.320233	-0.49078	-0.42995	-0.61544	-0.66968			0.320238	0.155508	-0.01292	-0.0568	-0.51193	0.439588	0.453786	-0.14697	0.15581
0.320822	0.21082	0.215931	0.538085	0.58474	0.462918	-0.1468	-0.28251	-0.37319			0.320816	-0.59476	-0.42922	-0.6922	-0.57701	-0.6083	-0.68669	-0.70572			0.320816	-0.48935	-0.42922	-0.6137	-0.6686			0.320822	0.153291	-0.01456	-0.0559	-0.51331	0.438329	0.455461	-0.14732	0.15632
0.321405	0.21144	0.216169	0.536311	0.58411	0.46384	-0.14811	-0.28239	-0.37155			0.321399	-0.59516	-0.42824	-0.6921	-0.5771	-0.60842	-0.68615	-0.70379			0.321399	-0.48812	-0.42824	-0.61179	-0.66889			0.321405	0.151889	-0.01537	-0.05561	-0.51383	0.437994	0.457049	-0.14731	0.15826
0.321988	0.213	0.216197	0.536037	0.58537	0.463406	-0.14821	-0.28253	-0.36893			0.321983	-0.59549	-0.42698	-0.69175	-0.57774	-0.60824	-0.68484	-0.70122			0.321983	-0.48707	-0.42698	-0.60984	-0.67019			0.321988	0.151978	-0.01473	-0.05553	-0.51392	0.43888	0.458634	-0.14717	0.160545
0.322572	0.21448	0.216309	0.537261	0.588346	0.461949	-0.14676	-0.2829	-0.36606			0.322566	-0.59532	-0.42547	-0.69134	-0.57896	-0.60774	-0.68286	-0.69927			0.322566	-0.48606	-0.42547	-0.60847	-0.67202			0.322572	0.153259	-0.01287	-0.0561	-0.51377	0.440835	0.459853	-0.14706	0.161908
0.323155	0.2148	0.216211	0.539269	0.592276	0.460613	-0.14428	-0.28351	-0.36365			0.323149	-0.59492	-0.42393	-0.69071	-0.58059	-0.60735	-0.68025	-0.69865			0.323149	-0.48507	-0.42393	-0.6083	-0.67391			0.323155	0.154651	-0.01088	-0.05779	-0.51333	0.443357	0.46041	-0.14683	0.161681
0.323738	0.21391	0.215257	0.54108	0.59649	0.460823	-0.14171	-0.28437	-0.36212			0.323733	-0.59479	-0.42295	-0.68929	-0.58193	-0.60725	-0.6773	-0.69909			0.323733	-0.48436	-0.42295	-0.60947	-0.6753			0.323738	0.154991	-0.00973	-0.0603	-0.5125	0.445704	0.460568	-0.14619	0.160535
0.324322	0.21268	0.21334	0.54215	0.600597	0.462931	-0.13988	-0.28521	-0.3615			0.324316	-0.59533	-0.42306	-0.68713	-0.58221	-0.60735	-0.67464	-0.69981			0.324316	-0.48453	-0.42306	-0.61183	-0.67565			0.324322	0.153719	-0.00969	-0.06289	-0.51141	0.447009	0.460979	-0.14511	0.160032
0.324905	0.21185	0.21131	0.54236	0.604187	0.46574	-0.13921	-0.28569	-0.3616			0.324899	-0.5966	-0.42391	-0.68523	-0.58157	-0.60781	-0.67325	-0.70022			0.324899	-0.48616	-0.42391	-0.61494	-0.67488			0.324905	0.151438	-0.01035	-0.06479	-0.51053	0.446612	0.462031	-0.14396	0.16101
0.325488	0.21157	0.21045	0.541816	0.606646	0.467728	-0.13941	-0.28573	-0.3622			0.325483	-0.59827	-0.42443	-0.68486	-0.58073	-0.60882	-0.67393	-0.70034			0.325483	-0.4891	-0.42443	-0.61801	-0.67346			0.325488	0.149636	-0.01099	-0.06513	-0.51053	0.444611	0.463694	-0.14319	0.162835
0.326072	0.21148	0.21135	0.540889	0.607424	0.468278	-0.13975	-0.28544	-0.36328			0.326066	-0.5999	-0.42398	-0.6864	-0.58032	-0.61033	-0.67652	-0.70056			0.326066	-0.49243	-0.42398	-0.62021	-0.67217			0.326072	0.149398	-0.01103	-0.06343	-0.51165	0.441959	0.465694	-0.14282	0.164163
0.326655	0.21129	0.21348	0.539893	0.606753	0.46737	-0.13983	-0.28492	-0.36489			0.326649	-0.60124	-0.42288	-0.68886	-0.58058	-0.61201	-0.67984	-0.70115			0.326649	-0.49529	-0.42288	-0.62123	-0.67163			0.326655	0.150404	-0.01046	-0.0605	-0.5135	0.439889	0.467657	-0.14265	0.164092
0.327238	0.21099	0.21576	0.538839	0.605785	0.465055	-0.13975	-0.28413	-0.36677			0.327233	-0.60182	-0.42165	-0.69083	-0.58122	-0.61353	-0.68244	-0.70207			0.327233	-0.49731	-0.42165	-0.62117	-0.67209			0.327238	0.151401	-0.00955	-0.05807	-0.51534	0.439172	0.469142	-0.14272	0.162719
0.327822	0.21103	0.217282	0.537718	0.605565	0.461539	-0.13979	-0.28296	-0.36838			0.327816	-0.60133	-0.42018	-0.69169	-0.58165	-0.61457	-0.68337	-0.7034			0.327816	-0.49857	-0.42018	-0.62038	-0.67349			0.327822	0.151345	-0.00867	-0.05744	-0.51638	0.439841	0.469844	-0.14311	0.160828
0.328405	0.21203	0.217538	0.536786	0.606078	0.457488	-0.13987	-0.28151	-0.36929			0.328399	-0.60009	-0.41811	-0.69162	-0.58159	-0.61467	-0.68272	-0.70529			0.328399	-0.49931	-0.41811	-0.61938	-0.67551			0.328405	0.150167	-0.00795	-0.05854	-0.51611	0.441399	0.469753	-0.14365	0.159306
0.328988	0.21389	0.216639	0.536302	0.606488	0.453837	-0.13959	-0.28022	-0.3695			0.328983	-0.59871	-0.4156	-0.6911	-0.58132	-0.61338	-0.68167	-0.70736			0.328983	-0.4996	-0.4156	-0.61854	-0.67744			0.328988	0.148751	-0.00727	-0.06005	-0.51461	0.443214	0.469217	-0.14409	0.158574
0.329572	0.21587	0.215224	0.536418	0.606129	0.451341	-0.13877	-0.27951	-0.36939			0.329566	-0.59768	-0.4136	-0.69067	-0.58111	-0.61071	-0.68157	-0.70858			0.329566	-0.4991	-0.4136	-0.61779	-0.67846			0.329572	0.148052	-0.00668	-0.06037	-0.51224	0.444668	0.468883	-0.14427	0.158477
0.330155	0.21756	0.21396	0.53722	0.605054	0.450261	-0.13768	-0.27945	-0.3696			0.330149	-0.59717	-0.41304	-0.69089	-0.58088	-0.60724	-0.6829	-0.70826			0.330149	-0.49748	-0.41304	-0.61685	-0.67809			0.330155	0.148286	-0.00641	-0.05907	-0.50916	0.445562	0.469265	-0.14397	0.158519
0.330738	0.21888	0.21316	0.538407	0.603629	0.45034	-0.13676	-0.27969	-0.37065			0.330733	-0.597	-0.41434	-0.69175	-0.58052	-0.60376	-0.68508	-0.70651			0.330733	-0.4949	-0.41434	-0.61579	-0.67642			0.330738	0.149194	-0.00651	-0.05718	-0.50587	0.446332	0.470412	-0.14316	0.15844
0.331322	0.21968	0.21305	0.539235	0.602004	0.450857	-0.13612	-0.27976	-0.37243			0.331316	-0.59687	-0.41703	-0.69265	-0.58022	-0.60101	-0.68694	-0.70409			0.331316	-0.49188	-0.41703	-0.61502	-0.67405			0.331322	0.150721	-0.00684	-0.05618	-0.50349	0.447432	0.472052	-0.14223	0.15837
0.331905	0.21968	0.21364	0.539073	0.600378	0.45089	-0.13558	-0.27962	-0.37429			0.331899	-0.5966	-0.42001	-0.69313	-0.58001	-0.5994	-0.6876	-0.70201			0.331899	-0.48892	-0.42001	-0.61491	-0.67187			0.331905	0.152909	-0.00742	-0.05677	-0.50283	0.448732	0.474069	-0.14172	0.15826
0.332488	0.21886	0.21441	0.537899	0.599261	0.449935	-0.13503	-0.2795	-0.37567			0.332483	-0.59629	-0.42208	-0.69315	-0.57978	-0.59896	-0.68705	-0.70101			0.332483	-0.4865	-0.42208	-0.61548	-0.67055			0.332488	0.155476	-0.00837	-0.05863	-0.5035	0.449916	0.476524	-0.14172	0.15784
0.333072	0.21775	0.21463	0.536204	0.599126	0.448515	-0.13444	-0.27963	-0.37657			0.333066	-0.59626	-0.42272	-0.69265	-0.57964	-0.59919	-0.68592	-0.70099			0.333066	-0.48496	-0.42272	-0.61623	-0.67007			0.333072	0.157748	-0.00966	-0.06083	-0.50463	0.450892	0.47927	-0.14178	0.15736
0.333655	0.21674	0.21418	0.534723	0.600043	0.447811	-0.13366	-0.2801	-0.37734			0.333649	-0.59712	-0.42244	-0.69169	-0.57976	-0.59929	-0.68477	-0.70122			0.333649	-0.48469	-0.42244	-0.61661	-0.67014			0.333655	0.159178	-0.01089	-0.06223	-0.50566	0.451692	0.481792	-0.14151	0.15771
0.334238	0.2156	0.21366	0.534235	0.601724	0.448524	-0.13273	-0.28089	-0.37829			0.334233	-0.59906	-0.42217	-0.69076	-0.5802	-0.59893	-0.68376	-0.70133			0.334233	-0.48583	-0.42217	-0.61663	-0.67086			0.334238	0.159997	-0.01129	-0.06207	-0.50606	0.45222	0.483583	-0.14102	0.159441
0.334822	0.21422	0.21376	0.534951	0.603694	0.450545	-0.13183	-0.28164	-0.3793			0.334816	-0.60132	-0.42223	-0.69046	-0.5807	-0.59848	-0.68284	-0.70152			0.334816	-0.48808	-0.42223	-0.61661	-0.67222			0.334822	0.160793	-0.0103	-0.06043	-0.50553	0.452442	0.484624	-0.14059	0.161936
0.335405	0.21304	0.21454	0.536349	0.605356	0.453297	-0.13106	-0.28196	-0.37994			0.335399	-0.6026	-0.4224	-0.69072	-0.58085	-0.59845	-0.68186	-0.70189			0.335399	-0.4906	-0.4224	-0.6167	-0.67369			0.335405	0.161618	-0.00836	-0.0579	-0.5046	0.45262	0.48537	-0.14023	0.163972
0.335988	0.21226	0.215433	0.537745	0.60619	0.455942	-0.13049	-0.28185	-0.37979			0.335983	-0.60231	-0.42282	-0.69101	-0.58071	-0.59916	-0.68058	-0.70228			0.335983	-0.4924	-0.42282	-0.61698	-0.67481			0.335988	0.161841	-0.00667	-0.0552	-0.50424	0.452984	0.486238	-0.13982	0.164544
0.336572	0.21167	0.215713	0.539022	0.605925	0.457506	-0.13041	-0.28174	-0.37885			0.336566	-0.60108	-0.42382	-0.69105	-0.58069	-0.60063	-0.67911	-0.7027			0.336566	-0.4929	-0.42382	-0.61776	-0.67578			0.336572	0.160654	-0.00632	-0.05299	-0.50465	0.453362	0.487197	-0.13949	0.163361
0.337155	0.21127	0.21507	0.540596	0.604699	0.457577	-0.13099	-0.28217	-0.37758			0.337149	-0.60006	-0.42509	-0.69115	-0.58096	-0.60257	-0.67803	-0.70345			0.337149	-0.49235	-0.42509	-0.61918	-0.67708			0.337155	0.157725	-0.00745	-0.05214	-0.50491	0.453532	0.487866	-0.1394	0.160973
0.337738	0.21115	0.21384	0.542659	0.603149	0.456785	-0.13216	-0.28316	-0.3766			0.337733	-0.60003	-0.42577	-0.69175	-0.58144	-0.60463	-0.67803	-0.70492			0.337733	-0.49124	-0.42577	-0.62098	-0.67852			0.337738	0.153724	-0.00935	-0.05308	-0.50404	0.453545	0.487976	-0.13952	0.15836
0.338322	0.21107	0.21257	0.544368	0.601906	0.456468	-0.13371	-0.28411	-0.3766			0.338316	-0.60087	-0.42543	-0.69289	-0.58204	-0.60666	-0.67987	-0.70723			0.338316	-0.4897	-0.42543	-0.62262	-0.6793			0.338322	0.15005	-0.01123	-0.05521	-0.50204	0.453461	0.487823	-0.13958	0.15641
0.338905	0.21074	0.21153	0.544134	0.600881	0.457688	-0.13543	-0.28442	-0.37776			0.338899	-0.60165	-0.42445	-0.69396	-0.5826	-0.6085	-0.68375	-0.71001			0.338899	-0.48791	-0.42445	-0.6236	-0.67903			0.338905	0.147936	-0.01261	-0.05735	-0.49952	0.453031	0.487835	-0.1393	0.1556
0.339488	0.21047	0.21086	0.541317	0.599563	0.460519	-0.13702	-0.28419	-0.3796			0.339483	-0.60156	-0.42335	-0.6942	-0.58301	-0.60993	-0.68875	-0.71275			0.339483	-0.48621	-0.42335	-0.62372	-0.67807			0.339488	0.147661	-0.01315	-0.05869	-0.49749	0.451995	0.488164	-0.13867	0.15604
0.340072	0.21083	0.21067	0.53741	0.598148	0.464189	-0.13808	-0.28402	-0.38154			0.340066	-0.60061	-0.42232	-0.69316	-0.58349	-0.61078	-0.69321	-0.71496			0.340066	-0.48501	-0.42232	-0.62324	-0.67706			0.340072	0.148616	-0.01269	-0.05901	-0.49749	0.450497	0.488868	-0.13808	0.15751
0.340655	0.21188	0.21106	0.534849	0.597799	0.467625	-0.13834	-0.28432	-0.38334			0.340649	-0.59933	-0.42149	-0.69118	-0.5846	-0.61125	-0.69564	-0.71609			0.340649	-0.48473	-0.42149	-0.62279	-0.67638			0.340655	0.150023	-0.01148	-0.05867	-0.50052	0.449078	0.490038	-0.13779	0.159813
0.341238	0.21311	0.21209	0.534803	0.599461	0.470023	-0.13773	-0.28495	-0.38494			0.341233	-0.59826	-0.42111	-0.68915	-0.58674	-0.612	-0.69558	-0.71594			0.341233	-0.48551	-0.42111	-0.6229	-0.67596			0.341238	0.151648	-0.00996	-0.05826	-0.50543	0.448345	0.491563	-0.13757	0.162663
0.341822	0.21393	0.21356	0.536497	0.60252	0.471165	-0.13626	-0.2855	-0.3862			0.341816	-0.59782	-0.42125	-0.68786	-0.58947	-0.61345	-0.69374	-0.71486			0.341816	-0.48696	-0.42125	-0.62349	-0.67561			0.341822	0.153519	-0.00832	-0.05818	-0.50954	0.448682	0.493181	-0.13695	0.165443
0.342405	0.21411	0.21487	0.538337	0.605086	0.471281	-0.13412	-0.28544	-0.38697			0.342399	-0.59827	-0.42154	-0.68763	-0.59172	-0.61518	-0.69138	-0.71338			0.342399	-0.48841	-0.42154	-0.62381	-0.67537			0.342405	0.155173	-0.00672	-0.05839	-0.51056	0.449889	0.494569	-0.13586	0.167469
0.342988	0.21406	0.215489	0.539199	0.605729	0.470433	-0.13178	-0.28449	-0.38733			0.342983	-0.59945	-0.42178	-0.68847	-0.59244	-0.61662	-0.6893	-0.712			0.342983	-0.48945	-0.42178	-0.62323	-0.67546			0.342988	0.15595	-0.0054	-0.05859	-0.50751	0.451233	0.495299	-0.13461	0.168494
0.343572	0.21425	0.215345	0.538817	0.604807	0.468464	-0.12998	-0.28319	-0.38754			0.343566	-0.6008	-0.42222	-0.69034	-0.59127	-0.6181	-0.68759	-0.71111			0.343566	-0.48998	-0.42222	-0.62174	-0.67593			0.343572	0.15562	-0.00454	-0.05831	-0.50113	0.452349	0.49526	-0.13345	0.168586
0.344155	0.21437	0.21462	0.537624	0.603833	0.465446	-0.12949	-0.28231	-0.38762			0.344149	-0.60179	-0.42319	-0.69315	-0.58888	-0.62031	-0.68607	-0.71086			0.344149	-0.4898	-0.42319	-0.61975	-0.67658			0.344155	0.154218	-0.00421	-0.05715	-0.49376	0.453533	0.494907	-0.13234	0.167897
0.344738	0.2136	0.21372	0.536246	0.603815	0.461805	-0.13041	-0.28199	-0.38727			0.344733	-0.60217	-0.42464	-0.69647	-0.58683	-0.62337	-0.68461	-0.71119			0.344733	-0.48896	-0.42464	-0.61781	-0.67714			0.344738	0.151838	-0.00435	-0.05514	-0.48781	0.455094	0.494745	-0.13127	0.1667
0.345322	0.21164	0.21322	0.534864	0.604709	0.458229	-0.13203	-0.28173	-0.38634			0.345316	-0.60188	-0.42613	-0.69957	-0.58644	-0.6266	-0.68334	-0.71218			0.345316	-0.48816	-0.42613	-0.61643	-0.67767			0.345322	0.148928	-0.0048	-0.05297	-0.48432	0.456734	0.494928	-0.13055	0.165233
0.345905	0.20904	0.21326	0.53328	0.605766	0.455639	-0.13348	-0.28103	-0.38496			0.345899	-0.60095	-0.42729	-0.70183	-0.58761	-0.62895	-0.68254	-0.71382			0.345899	-0.48817	-0.42729	-0.61589	-0.6783			0.345905	0.146069	-0.00589	-0.05149	-0.48346	0.457729	0.495448	-0.1305	0.163408
0.346488	0.20684	0.21323	0.531678	0.605933	0.454597	-0.13439	-0.27977	-0.38334			0.346483	-0.5997	-0.42813	-0.70286	-0.58901	-0.62955	-0.68224	-0.71553			0.346483	-0.48899	-0.42813	-0.61643	-0.67874			0.346488	0.143568	-0.00829	-0.05102	-0.48507	0.457754	0.496167	-0.13107	0.161126
0.347072	0.20584	0.21244	0.530644	0.604788	0.45502	-0.13491	-0.27821	-0.38185			0.347066	-0.5985	-0.42885	-0.70227	-0.58939	-0.62829	-0.68204	-0.71646			0.347066	-0.48984	-0.42885	-0.61804	-0.67841			0.347072	0.141557	-0.01197	-0.05135	-0.48837	0.457272	0.496844	-0.13202	0.158947
0.347655	0.20624	0.21079	0.530728	0.602916	0.456427	-0.13515	-0.27678	-0.38104			0.347649	-0.59743	-0.42932	-0.70009	-0.58836	-0.62574	-0.68165	-0.7163			0.347649	-0.48999	-0.42932	-0.62009	-0.67712			0.347655	0.14008	-0.016	-0.0521	-0.49186	0.457103	0.497318	-0.13319	0.15786
0.348238	0.20758	0.20868	0.532116	0.601044	0.458005	-0.13503	-0.27594	-0.38104			0.348233	-0.5965	-0.42936	-0.69723	-0.58643	-0.62267	-0.6813	-0.71545			0.348233	-0.48929	-0.42936	-0.62151	-0.67547			0.348238	0.13875	-0.01944	-0.05272	-0.49416	0.45772	0.49766	-0.13459	0.15845
0.348822	0.2092	0.20632	0.534527	0.599461	0.45902	-0.1345	-0.27597	-0.3816			0.348816	-0.59583	-0.42898	-0.69506	-0.58442	-0.61973	-0.68159	-0.71465			0.348816	-0.48815	-0.42898	-0.62148	-0.67412			0.348822	0.13715	-0.0216	-0.05256	-0.4947	0.459116	0.498065	-0.1363	0.160456
0.349405	0.21062	0.20403	0.537322	0.598171	0.459397	-0.13388	-0.27693	-0.38284			0.349399	-0.59526	-0.42828	-0.69442	-0.58282	-0.61723	-0.68263	-0.71447			0.349399	-0.48695	-0.42828	-0.61991	-0.67322			0.349405	0.13557	-0.02211	-0.05167	-0.49409	0.4609	0.498526	-0.13808	0.162971
0.349988	0.21151	0.20261	0.540022	0.597081	0.459369	-0.13361	-0.27856	-0.38526			0.349983	-0.59463	-0.42744	-0.69515	-0.58181	-0.61536	-0.68359	-0.71497			0.349983	-0.48593	-0.42744	-0.61768	-0.67269			0.349988	0.13501	-0.02126	-0.05087	-0.49342	0.462469	0.498819	-0.13916	0.16502
0.350572	0.21168	0.20277	0.542356	0.596178	0.458746	-0.13382	-0.28024	-0.38892			0.350566	-0.59445	-0.42675	-0.69645	-0.5815	-0.61432	-0.68326	-0.71581			0.350566	-0.48525	-0.42675	-0.6163	-0.67272			0.350572	0.13613	-0.01961	-0.05066	-0.49304	0.463412	0.498835	-0.13888	0.166206
0.351155	0.21129	0.20435	0.543799	0.595651	0.457255	-0.13417	-0.28123	-0.39295			0.351149	-0.59558	-0.42626	-0.69755	-0.58179	-0.61388	-0.68126	-0.71677			0.351149	-0.4851	-0.42626	-0.61679	-0.67352			0.351155	0.13859	-0.01741	-0.05087	-0.49217	0.463736	0.498791	-0.13731	0.166664
0.351738	0.21098	0.2063	0.543794	0.595922	0.455328	-0.13415	-0.28147	-0.39613			0.351733	-0.59811	-0.42576	-0.69807	-0.58247	-0.61378	-0.67812	-0.71805			0.351733	-0.48542	-0.42576	-0.61897	-0.67497			0.351738	0.141361	-0.01498	-0.05171	-0.49028	0.463733	0.499054	-0.13509	0.166533
0.352322	0.21151	0.20746	0.542355	0.597305	0.453683	-0.13351	-0.28169	-0.39769			0.352316	-0.60094	-0.42511	-0.69811	-0.58355	-0.61405	-0.67468	-0.71979			0.352316	-0.48604	-0.42511	-0.6217	-0.67651			0.352322	0.14321	-0.01331	-0.0535	-0.48829	0.463572	0.499759	-0.133	0.165816
0.352905	0.21315	0.20715	0.540083	0.59961	0.452389	-0.13245	-0.28248	-0.39753			0.352899	-0.6027	-0.42415	-0.698	-0.58519	-0.61486	-0.67201	-0.72151			0.352899	-0.48691	-0.42415	-0.62365	-0.67734			0.352905	0.143252	-0.01344	-0.05606	-0.48799	0.463186	0.500658	-0.13142	0.1646
0.353488	0.21534	0.20534	0.537685	0.602175	0.451118	-0.13124	-0.28354	-0.39605			0.353483	-0.6029	-0.42285	-0.69789	-0.58719	-0.61619	-0.671	-0.72211			0.353483	-0.48822	-0.42285	-0.62421	-0.6771			0.353488	0.141296	-0.0154	-0.05885	-0.49012	0.462508	0.501326	-0.13033	0.16317
0.354072	0.21724	0.20291	0.535641	0.604374	0.450107	-0.13027	-0.28419	-0.39404			0.354066	-0.60203	-0.42167	-0.69758	-0.58889	-0.61765	-0.67172	-0.72076			0.354066	-0.48992	-0.42167	-0.62369	-0.67623			0.354072	0.13823	-0.01789	-0.06116	-0.49371	0.461654	0.501324	-0.12972	0.161908
0.354655	0.21823	0.20122	0.534109	0.605822	0.449796	-0.13017	-0.2843	-0.39221			0.354649	-0.60069	-0.42137	-0.69691	-0.58962	-0.61859	-0.6735	-0.71763			0.354649	-0.49127	-0.42137	-0.62271	-0.67545			0.354655	0.13556	-0.01936	-0.06227	-0.49685	0.460739	0.500348	-0.1299	0.161141
0.355238	0.21807	0.20113	0.533196	0.606231	0.449669	-0.13123	-0.28432	-0.39054			0.355233	-0.59916	-0.42235	-0.69611	-0.58942	-0.61887	-0.67532	-0.71359			0.355233	-0.49124	-0.42235	-0.62156	-0.67504			0.355238	0.13437	-0.01922	-0.06189	-0.498	0.459732	0.498541	-0.13114	0.161048
0.355822	0.21693	0.20246	0.533182	0.60536	0.448575	-0.13294	-0.2847	-0.38865			0.355816	-0.59761	-0.42423	-0.69561	-0.58905	-0.61915	-0.67612	-0.70983			0.355816	-0.4896	-0.42423	-0.62053	-0.67479			0.355822	0.13497	-0.018	-0.0605	-0.49705	0.458646	0.496388	-0.13335	0.16162
0.356405	0.21528	0.20444	0.534323	0.60326	0.44628	-0.13444	-0.28554	-0.38649			0.356399	-0.59649	-0.42588	-0.69558	-0.58912	-0.62022	-0.67542	-0.70731			0.356399	-0.48736	-0.42588	-0.62017	-0.67441			0.356405	0.137	-0.01654	-0.05905	-0.49545	0.457673	0.494437	-0.13588	0.162579
0.356988	0.21345	0.20634	0.536326	0.600611	0.443947	-0.13525	-0.28636	-0.38461			0.356983	-0.59664	-0.42652	-0.69581	-0.5896	-0.62193	-0.67372	-0.70632			0.356983	-0.48613	-0.42652	-0.62096	-0.67406			0.356988	0.13936	-0.01543	-0.05839	-0.49485	0.457135	0.493206	-0.13771	0.163324
0.357572	0.21163	0.2076	0.538351	0.59839	0.442969	-0.13544	-0.28661	-0.38358			0.357566	-0.59883	-0.42632	-0.69585	-0.58997	-0.62305	-0.67214	-0.70668			0.357566	-0.48671	-0.42632	-0.62256	-0.67457			0.357572	0.141091	-0.01474	-0.05873	-0.49584	0.457147	0.493105	-0.13796	0.163245
0.358155	0.21038	0.20796	0.539795	0.597142	0.44377	-0.13544	-0.28627	-0.38352			0.358149	-0.60292	-0.42609	-0.69539	-0.58971	-0.62225	-0.67148	-0.70807			0.358149	-0.48877	-0.42609	-0.62398	-0.67662			0.358155	0.142204	-0.01393	-0.0598	-0.49798	0.457595	0.494127	-0.13646	0.162309
0.358738	0.2103	0.20783	0.540633	0.596844	0.445922	-0.13562	-0.28579	-0.38407			0.358733	-0.60755	-0.4264	-0.69463	-0.58857	-0.6193	-0.67195	-0.70986			0.358733	-0.49154	-0.4264	-0.62452	-0.67994			0.358738	0.143001	-0.0126	-0.06107	-0.50051	0.458309	0.495809	-0.13392	0.161131
0.359322	0.21136	0.20793	0.540861	0.597323	0.448776	-0.13606	-0.28562	-0.38449			0.359316	-0.6108	-0.42709	-0.69427	-0.5868	-0.61539	-0.67334	-0.71128			0.359316	-0.49396	-0.42709	-0.62435	-0.68335			0.359322	0.143377	-0.01106	-0.06203	-0.50257	0.459158	0.49764	-0.13148	0.160363
0.359905	0.21299	0.20871	0.540437	0.598418	0.451858	-0.13645	-0.28583	-0.38429			0.359899	-0.61133	-0.42745	-0.69494	-0.58517	-0.61246	-0.67509	-0.71174			0.359899	-0.49499	-0.42745	-0.62399	-0.68572			0.359905	0.143108	-0.01003	-0.0626	-0.50343	0.460141	0.499355	-0.12997	0.160065
0.360488	0.21457	0.21005	0.539482	0.599791	0.455108	-0.13644	-0.28626	-0.38365			0.360483	-0.6096	-0.42704	-0.6966	-0.58438	-0.61189	-0.67658	-0.71117			0.360483	-0.49442	-0.42704	-0.62375	-0.68656			0.360488	0.142171	-0.00996	-0.06303	-0.50282	0.461299	0.500806	-0.12955	0.159883
0.361072	0.21565	0.21138	0.538114	0.601137	0.458592	-0.13597	-0.28673	-0.38312			0.361066	-0.60756	-0.42628	-0.69883	-0.58453	-0.61363	-0.67738	-0.71005			0.361066	-0.49312	-0.42628	-0.62384	-0.68638			0.361072	0.14076	-0.01059	-0.0635	-0.50101	0.462323	0.501839	-0.13011	0.159771
0.361655	0.21591	0.21215	0.536451	0.602385	0.46201	-0.13538	-0.28704	-0.38312			0.361649	-0.60687	-0.42595	-0.7013	-0.58527	-0.61651	-0.6772	-0.70893			0.361649	-0.4921	-0.42595	-0.6245	-0.68624			0.361655	0.13937	-0.01119	-0.06408	-0.4984	0.462661	0.502256	-0.13153	0.160135
0.362238	0.21552	0.21215	0.534761	0.603484	0.464697	-0.13503	-0.28697	-0.38382			0.362233	-0.60757	-0.42613	-0.70367	-0.58614	-0.61914	-0.67613	-0.70802			0.362233	-0.49183	-0.42613	-0.62558	-0.68682			0.362238	0.13871	-0.01114	-0.0645	-0.49519	0.462139	0.501842	-0.13343	0.161033
0.362822	0.21495	0.21169	0.533261	0.604122	0.466247	-0.13497	-0.28633	-0.38513			0.362816	-0.60834	-0.42627	-0.70524	-0.58697	-0.62064	-0.67478	-0.70735			0.362816	-0.49222	-0.42627	-0.62662	-0.68792			0.362822	0.13939	-0.0103	-0.06446	-0.49162	0.461188	0.500783	-0.13507	0.161695
0.363405	0.21444	0.21137	0.53166	0.604122	0.467002	-0.13514	-0.28532	-0.38675			0.363399	-0.60799	-0.42612	-0.70534	-0.58774	-0.62063	-0.67408	-0.70727			0.363399	-0.49288	-0.42612	-0.62733	-0.68892			0.363405	0.141385	-0.00901	-0.06384	-0.4883	0.460468	0.499663	-0.13587	0.161075
0.363988	0.21374	0.2116	0.529498	0.60422	0.467426	-0.13546	-0.28457	-0.38833			0.363983	-0.60651	-0.42621	-0.70418	-0.58831	-0.61938	-0.6746	-0.70807			0.363983	-0.49356	-0.42621	-0.6277	-0.68935			0.363988	0.143964	-0.00774	-0.06286	-0.48613	0.460396	0.498808	-0.13581	0.158924
0.364572	0.21262	0.21201	0.527143	0.605379	0.466917	-0.13587	-0.2846	-0.38939			0.364566	-0.60498	-0.42712	-0.70269	-0.58839	-0.61765	-0.67607	-0.70918			0.364566	-0.4943	-0.42712	-0.62779	-0.68915			0.364572	0.146214	-0.00678	-0.062	-0.48576	0.460906	0.498136	-0.13524	0.15606
0.365155	0.21125	0.21175	0.525554	0.607378	0.4643	-0.13612	-0.28531	-0.38944			0.365149	-0.60458	-0.42859	-0.70152	-0.58776	-0.61622	-0.67772	-0.70961			0.365149	-0.49529	-0.42859	-0.62763	-0.68859			0.365155	0.14762	-0.00639	-0.06186	-0.487	0.461514	0.497664	-0.13456	0.15364
0.365738	0.21026	0.21008	0.52521	0.608998	0.459393	-0.13598	-0.28624	-0.38864			0.365733	-0.6056	-0.4299	-0.70044	-0.58657	-0.61544	-0.67916	-0.70927			0.365733	-0.49678	-0.4299	-0.62743	-0.68785			0.365738	0.148025	-0.00685	-0.06256	-0.48909	0.461693	0.497466	-0.13406	0.15226
0.366322	0.21022	0.2072	0.525988	0.60937	0.453325	-0.13543	-0.28705	-0.38772			0.366316	-0.60742	-0.43045	-0.69871	-0.58546	-0.61515	-0.68049	-0.70913			0.366316	-0.4987	-0.43045	-0.62722	-0.68689			0.366322	0.147503	-0.00806	-0.06337	-0.49142	0.461271	0.497318	-0.13391	0.15178
0.366905	0.2113	0.20428	0.527846	0.60856	0.44749	-0.13451	-0.28752	-0.38733			0.366899	-0.6092	-0.42998	-0.69593	-0.58501	-0.61507	-0.68173	-0.71004			0.366899	-0.5005	-0.42998	-0.62676	-0.68573			0.366905	0.146456	-0.00943	-0.06336	-0.49392	0.460472	0.496854	-0.13422	0.15175
0.367488	0.21344	0.20275	0.530709	0.607098	0.442894	-0.13358	-0.28762	-0.38777			0.367483	-0.61035	-0.42867	-0.69271	-0.58525	-0.61508	-0.68266	-0.71193			0.367483	-0.5015	-0.42867	-0.62586	-0.68462			0.367488	0.145417	-0.01052	-0.06225	-0.49629	0.459818	0.49594	-0.13504	0.15211
0.368072	0.216	0.20339	0.533937	0.605626	0.440091	-0.13317	-0.28774	-0.38939			0.368066	-0.61081	-0.42733	-0.69023	-0.58582	-0.61518	-0.68302	-0.71442			0.368066	-0.50142	-0.42733	-0.62471	-0.68369			0.368072	0.144649	-0.01123	-0.06021	-0.49782	0.459792	0.494759	-0.13601	0.15318
0.368655	0.21782	0.20582	0.536642	0.604574	0.439374	-0.13341	-0.28803	-0.39216			0.368649	-0.61094	-0.42676	-0.68945	-0.58643	-0.61539	-0.68258	-0.71724			0.368649	-0.50056	-0.42676	-0.62371	-0.68287			0.368655	0.144067	-0.01156	-0.05758	-0.49819	0.460333	0.493614	-0.13637	0.15494
0.369238	0.21794	0.2089	0.538677	0.603671	0.440506	-0.13396	-0.288	-0.39515			0.369233	-0.61111	-0.42711	-0.69043	-0.58683	-0.61578	-0.68137	-0.71998			0.369233	-0.49942	-0.42711	-0.62313	-0.68203			0.369238	0.143653	-0.01138	-0.05498	-0.49782	0.460786	0.492665	-0.13552	0.15679
0.369822	0.21621	0.21135	0.540451	0.602297	0.442345	-0.13466	-0.28712	-0.397			0.369816	-0.61141	-0.42789	-0.69231	-0.58679	-0.61627	-0.68001	-0.72221			0.369816	-0.49812	-0.42789	-0.623	-0.68138			0.369822	0.143578	-0.01072	-0.05324	-0.49742	0.46045	0.491775	-0.13361	0.15802
0.370405	0.21315	0.21257	0.541881	0.600485	0.443458	-0.13563	-0.28547	-0.3971			0.370399	-0.61171	-0.42849	-0.69385	-0.58641	-0.61666	-0.67941	-0.72403			0.370399	-0.49664	-0.42849	-0.62323	-0.68129			0.370405	0.144001	-0.00995	-0.05295	-0.4977	0.459385	0.49072	-0.13158	0.15836
0.370988	0.20974	0.21287	0.542188	0.599312	0.443593	-0.13691	-0.28363	-0.39599			0.370983	-0.61198	-0.42865	-0.69419	-0.58599	-0.61693	-0.67991	-0.72579			0.370983	-0.49529	-0.42865	-0.62359	-0.68187			0.370988	0.145129	-0.00915	-0.0542	-0.49922	0.458554	0.489549	-0.13054	0.15817
0.371572	0.20734	0.21301	0.540852	0.599932	0.44431	-0.13828	-0.28224	-0.39448			0.371566	-0.61237	-0.4285	-0.69306	-0.58571	-0.61719	-0.68093	-0.72716			0.371566	-0.4946	-0.4285	-0.62393	-0.68276			0.371572	0.146987	-0.00808	-0.05652	-0.50199	0.458703	0.488534	-0.13077	0.15802
0.372155	0.20681	0.21322	0.538346	0.602404	0.4475	-0.13932	-0.28163	-0.39286			0.372149	-0.61293	-0.42815	-0.69093	-0.58565	-0.61748	-0.68156	-0.72738			0.372149	-0.4946	-0.42815	-0.62432	-0.6836			0.372155	0.148896	-0.00691	-0.05884	-0.50529	0.459551	0.487854	-0.13154	0.15827
0.372738	0.20775	0.21281	0.535748	0.605929	0.452855	-0.13974	-0.28163	-0.39126			0.372733	-0.6133	-0.42739	-0.68868	-0.58585	-0.61784	-0.68156	-0.72628			0.372733	-0.49493	-0.42739	-0.62505	-0.68413			0.372738	0.149654	-0.00638	-0.06034	-0.50794	0.460251	0.487618	-0.13199	0.158933
0.373322	0.20912	0.21133	0.534066	0.609813	0.458135	-0.13959	-0.28178	-0.39009			0.373316	-0.61303	-0.42614	-0.68712	-0.58624	-0.61836	-0.6814	-0.72451			0.373316	-0.49525	-0.42614	-0.62629	-0.68405			0.373322	0.148738	-0.00685	-0.06117	-0.50868	0.460358	0.48779	-0.13207	0.159762
0.373905	0.21038	0.20958	0.533806	0.613622	0.461711	-0.13905	-0.28182	-0.38945			0.373899	-0.61205	-0.42484	-0.68661	-0.58689	-0.61884	-0.68149	-0.7229			0.373899	-0.49551	-0.42484	-0.62807	-0.68287			0.373905	0.146846	-0.00801	-0.06193	-0.50671	0.460184	0.487877	-0.13228	0.160279
0.374488	0.21137	0.20877	0.534612	0.616393	0.463304	-0.13822	-0.28194	-0.38902			0.374483	-0.61074	-0.42417	-0.68697	-0.58793	-0.61873	-0.68162	-0.72175			0.374483	-0.49592	-0.42417	-0.63021	-0.68052			0.374488	0.145128	-0.00924	-0.06287	-0.50222	0.460172	0.487413	-0.13293	0.160256
0.375072	0.21206	0.20891	0.53565	0.616821	0.463067	-0.13742	-0.28232	-0.38864			0.375066	-0.60958	-0.42463	-0.68778	-0.58935	-0.61758	-0.68133	-0.72091			0.375066	-0.49658	-0.42463	-0.63225	-0.67794			0.375072	0.144193	-0.01015	-0.06394	-0.49637	0.46041	0.486492	-0.13394	0.159981
0.375655	0.21258	0.20906	0.536427	0.614483	0.461372	-0.13722	-0.28285	-0.38879			0.375649	-0.60881	-0.42631	-0.68888	-0.59104	-0.61569	-0.6806	-0.72016			0.375649	-0.49739	-0.42631	-0.63368	-0.67661			0.375655	0.143824	-0.0106	-0.0649	-0.4907	0.460769	0.4855	-0.13497	0.159869
0.376238	0.21304	0.20858	0.536889	0.610381	0.459179	-0.13793	-0.28312	-0.38995			0.376233	-0.60852	-0.42868	-0.69039	-0.59279	-0.61384	-0.68007	-0.71942			0.376233	-0.49814	-0.42868	-0.63416	-0.67716			0.376238	0.143336	-0.01073	-0.06537	-0.48663	0.461054	0.484729	-0.13583	0.160022
0.376822	0.21315	0.20772	0.536964	0.606213	0.457777	-0.13935	-0.28293	-0.39186			0.376816	-0.60871	-0.43043	-0.69233	-0.59438	-0.61271	-0.68039	-0.71868			0.376816	-0.49855	-0.43043	-0.63373	-0.67884			0.376822	0.142413	-0.01081	-0.0652	-0.48492	0.461023	0.484414	-0.13633	0.16013
0.377405	0.21255	0.20725	0.536698	0.603354	0.457869	-0.14089	-0.28269	-0.39365			0.377399	-0.60934	-0.43041	-0.6946	-0.59565	-0.61242	-0.68143	-0.71801			0.377399	-0.49855	-0.43041	-0.63266	-0.68035			0.377405	0.141617	-0.01099	-0.06493	-0.48539	0.460585	0.484739	-0.13618	0.159734
0.377988	0.21142	0.20781	0.536493	0.602301	0.458927	-0.14186	-0.28311	-0.39483			0.377983	-0.61027	-0.42863	-0.69693	-0.59661	-0.61274	-0.68253	-0.71781			0.377983	-0.49818	-0.42863	-0.63117	-0.68107			0.377988	0.141734	-0.01115	-0.06527	-0.48707	0.459834	0.485744	-0.13523	0.158914
0.378572	0.21075	0.20952	0.5368	0.602712	0.459351	-0.14177	-0.28425	-0.39563			0.378566	-0.61122	-0.42616	-0.69903	-0.59715	-0.61331	-0.6833	-0.71846			0.378566	-0.49753	-0.42616	-0.62936	-0.68124			0.378572	0.142893	-0.01097	-0.06612	-0.48894	0.458991	0.487238	-0.13363	0.1584
0.379155	0.21121	0.21192	0.537578	0.604043	0.457931	-0.14072	-0.28563	-0.39651			0.379149	-0.61195	-0.42427	-0.70082	-0.59711	-0.61412	-0.6836	-0.71968			0.379149	-0.49704	-0.42427	-0.62768	-0.68144			0.379155	0.144575	-0.0103	-0.06673	-0.49036	0.458327	0.488647	-0.13174	0.15856
0.379738	0.21226	0.21432	0.538123	0.605961	0.455043	-0.1394	-0.2868	-0.39803			0.379733	-0.6124	-0.42383	-0.70254	-0.59667	-0.61575	-0.68328	-0.72078			0.379733	-0.49718	-0.42383	-0.6269	-0.68206			0.379738	0.146111	-0.00925	-0.06669	-0.4913	0.458039	0.48928	-0.12983	0.15885
0.380322	0.21332	0.216211	0.537685	0.60808	0.451905	-0.13865	-0.28751	-0.40076			0.380316	-0.61274	-0.42492	-0.70437	-0.59642	-0.61863	-0.68249	-0.72123			0.380316	-0.49776	-0.42492	-0.62744	-0.68283			0.380322	0.146823	-0.00805	-0.06619	-0.49241	0.458167	0.488845	-0.12813	0.15843
0.380905	0.21457	0.217347	0.536134	0.609943	0.449176	-0.13906	-0.28762	-0.40482			0.380899	-0.61311	-0.4268	-0.70605	-0.59668	-0.62225	-0.68173	-0.72098			0.380899	-0.49814	-0.4268	-0.62908	-0.68305			0.380905	0.146507	-0.00665	-0.06563	-0.49444	0.458501	0.487596	-0.12686	0.15739
0.381488	0.21616	0.217906	0.534007	0.611046	0.447025	-0.14072	-0.28738	-0.40925			0.381483	-0.61347	-0.42843	-0.70707	-0.59708	-0.62553	-0.68159	-0.72056			0.381483	-0.49827	-0.42843	-0.63124	-0.68231			0.381488	0.145682	-0.00514	-0.06502	-0.49708	0.458667	0.48602	-0.12621	0.15661
0.382072	0.21742	0.21812	0.532004	0.610855	0.446028	-0.14291	-0.28728	-0.4124			0.382066	-0.61366	-0.42895	-0.70739	-0.59718	-0.62774	-0.6824	-0.72088			0.382066	-0.49853	-0.42895	-0.63316	-0.68095			0.382072	0.144947	-0.00396	-0.06404	-0.49906	0.458548	0.484569	-0.12617	0.15648
0.382655	0.21768	0.217952	0.530668	0.608868	0.446881	-0.1444	-0.28746	-0.41302			0.382649	-0.6133	-0.42826	-0.70769	-0.59706	-0.62883	-0.6839	-0.72246			0.382649	-0.49908	-0.42826	-0.63417	-0.67966			0.382655	0.144472	-0.00353	-0.06275	-0.49975	0.458323	0.483585	-0.12657	0.15675
0.383238	0.21697	0.217296	0.530146	0.605208	0.449488	-0.14444	-0.28759	-0.41121			0.383233	-0.61217	-0.42696	-0.70844	-0.59721	-0.62882	-0.68509	-0.72486			0.383233	-0.4997	-0.42696	-0.63412	-0.67901			0.383238	0.144206	-0.00394	-0.06164	-0.49991	0.45818	0.48294	-0.12724	0.15708
0.383822	0.21601	0.216379	0.530174	0.601155	0.452524	-0.14332	-0.28729	-0.40823			0.383816	-0.61064	-0.42571	-0.70925	-0.59787	-0.62768	-0.68506	-0.72705			0.383816	-0.50024	-0.42571	-0.63345	-0.67926			0.383822	0.144332	-0.005	-0.06102	-0.50047	0.458302	0.481874	-0.12814	0.1573
0.384405	0.21562	0.215527	0.530309	0.598427	0.454023	-0.14174	-0.28656	-0.4053			0.384399	-0.60958	-0.42494	-0.70924	-0.59869	-0.62558	-0.68391	-0.72818			0.384399	-0.5006	-0.42494	-0.6329	-0.68033			0.384405	0.145017	-0.00645	-0.06079	-0.50141	0.458856	0.479666	-0.12921	0.15735
0.384988	0.21588	0.21468	0.530109	0.597519	0.45299	-0.14032	-0.28576	-0.40273			0.384983	-0.60956	-0.42472	-0.70813	-0.5992	-0.623	-0.68246	-0.72797			0.384983	-0.50033	-0.42472	-0.63301	-0.6818			0.384988	0.146018	-0.00815	-0.06064	-0.50223	0.459615	0.476533	-0.13018	0.15754
0.385572	0.21626	0.21348	0.529261	0.597304	0.450302	-0.13932	-0.28543	-0.40053			0.385566	-0.61034	-0.42488	-0.70644	-0.59913	-0.62062	-0.68132	-0.7266			0.385566	-0.49896	-0.42488	-0.63374	-0.68285			0.385572	0.146968	-0.01	-0.06051	-0.50248	0.459874	0.473504	-0.13073	0.15819
0.386155	0.21654	0.21187	0.528008	0.596658	0.447966	-0.13862	-0.28582	-0.3989			0.386149	-0.61107	-0.4253	-0.70499	-0.59846	-0.61924	-0.68071	-0.72445			0.386149	-0.49682	-0.4253	-0.63459	-0.68257			0.386155	0.147662	-0.01189	-0.06062	-0.502	0.459015	0.471467	-0.13085	0.159138
0.386738	0.21667	0.21036	0.526952	0.595634	0.447514	-0.13816	-0.28666	-0.39808			0.386733	-0.61108	-0.42601	-0.70403	-0.59751	-0.61914	-0.68054	-0.72212			0.386733	-0.4948	-0.42601	-0.63523	-0.68012			0.386738	0.147792	-0.01358	-0.06094	-0.50124	0.457108	0.470612	-0.1308	0.160079
0.387322	0.21635	0.20948	0.526393	0.594999	0.449097	-0.13803	-0.28752	-0.39835			0.387316	-0.61028	-0.42703	-0.70326	-0.59687	-0.61972	-0.68054	-0.72058			0.387316	-0.49353	-0.42703	-0.6354	-0.67489			0.387322	0.146856	-0.01488	-0.06088	-0.50081	0.454929	0.470384	-0.13078	0.161239
0.387905	0.2154	0.20915	0.526337	0.595074	0.451639	-0.13842	-0.28819	-0.3999			0.387899	-0.60924	-0.42822	-0.70233	-0.59692	-0.62005	-0.68036	-0.72086			0.387899	-0.4932	-0.42822	-0.63503	-0.66731			0.387905	0.1447	-0.01573	-0.06009	-0.50085	0.453338	0.469971	-0.1307	0.162952
0.388488	0.21396	0.20908	0.526956	0.595298	0.454047	-0.13938	-0.28842	-0.4025			0.388483	-0.60878	-0.42951	-0.70124	-0.59748	-0.61975	-0.67982	-0.72294			0.388483	-0.49373	-0.42951	-0.63447	-0.6598			0.388488	0.142023	-0.01591	-0.05897	-0.50086	0.452633	0.469229	-0.13033	0.164936
0.389072	0.21228	0.20934	0.528469	0.595028	0.455872	-0.14074	-0.28807	-0.4056			0.389066	-0.60941	-0.43087	-0.7003	-0.598	-0.61911	-0.67898	-0.72552			0.389066	-0.49494	-0.43087	-0.6342	-0.65592			0.389072	0.14001	-0.01504	-0.05827	-0.50041	0.452495	0.468715	-0.12949	0.16631
0.389655	0.21095	0.21016	0.530723	0.59425	0.457135	-0.14223	-0.28737	-0.40858			0.389649	-0.61113	-0.43226	-0.69979	-0.59804	-0.61866	-0.67812	-0.72715			0.389649	-0.49658	-0.43226	-0.63449	-0.65776			0.389655	0.13924	-0.01321	-0.0585	-0.49966	0.452477	0.468715	-0.12811	0.166463
0.390238	0.21074	0.21159	0.53328	0.593277	0.457884	-0.14351	-0.28664	-0.41096			0.390233	-0.61349	-0.43363	-0.6996	-0.59757	-0.61856	-0.67732	-0.72739			0.390233	-0.49818	-0.43363	-0.63546	-0.66439			0.390238	0.13932	-0.01156	-0.05967	-0.49934	0.452397	0.468859	-0.12662	0.165527
0.390822	0.21142	0.21334	0.535608	0.592565	0.458085	-0.14421	-0.28606	-0.4127			0.390816	-0.61569	-0.43488	-0.69933	-0.59662	-0.61856	-0.67672	-0.72671			0.390816	-0.49922	-0.43488	-0.63688	-0.67294			0.390822	0.1396	-0.01111	-0.06116	-0.50007	0.452318	0.468672	-0.12584	0.164004
0.391405	0.21186	0.21468	0.537178	0.592649	0.457427	-0.14394	-0.2857	-0.41408			0.391399	-0.6171	-0.4358	-0.69877	-0.59508	-0.61861	-0.67652	-0.72592			0.391399	-0.49942	-0.4358	-0.63803	-0.68043			0.391405	0.14004	-0.01161	-0.06207	-0.50183	0.452483	0.468153	-0.1265	0.162211
0.391988	0.21127	0.21482	0.537619	0.593473	0.455584	-0.14265	-0.28555	-0.41512			0.391983	-0.6175	-0.43609	-0.69814	-0.59295	-0.619	-0.6768	-0.72563			0.391983	-0.49892	-0.43609	-0.63836	-0.68521			0.391988	0.140881	-0.01212	-0.06209	-0.50391	0.453166	0.46756	-0.12866	0.160409
0.392572	0.20971	0.21355	0.536786	0.594716	0.452901	-0.14094	-0.28549	-0.41512			0.392566	-0.61711	-0.43562	-0.69788	-0.59055	-0.61996	-0.6774	-0.7259			0.392566	-0.49809	-0.43562	-0.63811	-0.68732			0.392572	0.14206	-0.01233	-0.06152	-0.50534	0.454217	0.466785	-0.13146	0.15891
0.393155	0.20765	0.21149	0.534966	0.596513	0.450247	-0.13985	-0.28539	-0.41359			0.393149	-0.61641	-0.43467	-0.69833	-0.58848	-0.62136	-0.6782	-0.72626			0.393149	-0.49745	-0.43467	-0.63769	-0.68783			0.393155	0.14327	-0.01236	-0.0607	-0.50533	0.455026	0.465401	-0.13369	0.15773
0.393738	0.20574	0.20973	0.532875	0.598883	0.448403	-0.14015	-0.28521	-0.41111			0.393733	-0.61595	-0.4338	-0.6995	-0.58726	-0.62277	-0.67898	-0.7263			0.393733	-0.49734	-0.4338	-0.63703	-0.68783			0.393738	0.144481	-0.01226	-0.05985	-0.50387	0.455084	0.463355	-0.13476	0.15677
0.394322	0.20479	0.20913	0.531082	0.601054	0.447952	-0.1419	-0.28508	-0.40855			0.394316	-0.61592	-0.4333	-0.70094	-0.5869	-0.62366	-0.67942	-0.72609			0.394316	-0.49774	-0.4333	-0.63585	-0.68768			0.394322	0.145999	-0.01205	-0.05921	-0.50174	0.454417	0.461015	-0.13489	0.1562
0.394905	0.20528	0.20973	0.529588	0.601929	0.449339	-0.14453	-0.28537	-0.40634			0.394899	-0.61613	-0.43289	-0.70203	-0.58704	-0.62366	-0.67952	-0.72608			0.394899	-0.49844	-0.43289	-0.63442	-0.68732			0.394905	0.147838	-0.0118	-0.05876	-0.49999	0.453561	0.458632	-0.13477	0.15622
0.395488	0.207	0.21091	0.528325	0.601021	0.45245	-0.14724	-0.28643	-0.40477			0.395483	-0.61622	-0.43202	-0.70251	-0.58737	-0.62303	-0.67983	-0.72685			0.395483	-0.49911	-0.43202	-0.63323	-0.6868			0.395488	0.149185	-0.01176	-0.05835	-0.49924	0.45309	0.456103	-0.135	0.15684
0.396072	0.20929	0.21198	0.527585	0.598646	0.45605	-0.14947	-0.28807	-0.40395			0.396066	-0.61608	-0.43079	-0.7027	-0.58785	-0.62241	-0.68067	-0.72851			0.396066	-0.49953	-0.43079	-0.63248	-0.68631			0.396072	0.148951	-0.0122	-0.05812	-0.49948	0.453256	0.453457	-0.13561	0.15819
0.396655	0.21133	0.21272	0.527874	0.595698	0.458075	-0.15091	-0.28979	-0.40377			0.396649	-0.61594	-0.42988	-0.70286	-0.5886	-0.6222	-0.68159	-0.73023			0.396649	-0.49963	-0.42988	-0.63212	-0.68613			0.396655	0.147005	-0.01308	-0.05817	-0.50047	0.454029	0.451147	-0.13616	0.160228
0.397238	0.21247	0.21307	0.529476	0.593025	0.457078	-0.15129	-0.29111	-0.40397			0.397233	-0.61623	-0.42967	-0.70293	-0.58981	-0.62235	-0.68193	-0.73067			0.397233	-0.49957	-0.42967	-0.63221	-0.68643			0.397238	0.144039	-0.01388	-0.05825	-0.50211	0.455179	0.44961	-0.13616	0.162327
0.397822	0.21264	0.21283	0.532027	0.590935	0.453223	-0.1506	-0.29165	-0.40462			0.397816	-0.61733	-0.42983	-0.70286	-0.59133	-0.6227	-0.68155	-0.72911			0.397816	-0.49971	-0.42983	-0.63275	-0.68718			0.397822	0.140872	-0.01395	-0.05823	-0.50417	0.456273	0.44873	-0.13545	0.163786
0.398405	0.21241	0.21227	0.534709	0.589211	0.44811	-0.14926	-0.29111	-0.40608			0.398399	-0.61918	-0.42967	-0.70267	-0.59272	-0.62294	-0.68083	-0.72615			0.398399	-0.50028	-0.42967	-0.63341	-0.68813			0.398405	0.1386	-0.0128	-0.05838	-0.50601	0.456833	0.448111	-0.13408	0.164269
0.398988	0.21228	0.21202	0.536851	0.587554	0.443746	-0.14776	-0.28939	-0.40864			0.398983	-0.62115	-0.42868	-0.70226	-0.59377	-0.62247	-0.68018	-0.72324			0.398983	-0.50138	-0.42868	-0.63375	-0.6889			0.398988	0.13841	-0.01046	-0.05893	-0.50693	0.45656	0.447615	-0.13229	0.163897
0.399572	0.2121	0.21238	0.538435	0.58585	0.441716	-0.14651	-0.28686	-0.41206			0.399566	-0.62263	-0.42707	-0.70144	-0.59452	-0.62078	-0.67993	-0.7216			0.399566	-0.50296	-0.42707	-0.63368	-0.68918			0.399572	0.140542	-0.00773	-0.05984	-0.50639	0.455467	0.447365	-0.13057	0.163101
0.400155	0.21151	0.21321	0.539892	0.58461	0.442587	-0.14593	-0.28435	-0.4153			0.400149	-0.62341	-0.42586	-0.7001	-0.59504	-0.61805	-0.6802	-0.72161			0.400149	-0.50437	-0.42586	-0.63359	-0.68893			0.400155	0.143899	-0.00567	-0.06068	-0.50412	0.453965	0.447273	-0.12977	0.162458
0.400738	0.21083	0.2143	0.541443	0.58498	0.445371	-0.14623	-0.28265	-0.41692			0.400733	-0.62342	-0.42603	-0.69852	-0.59555	-0.61535	-0.68068	-0.72271			0.400733	-0.50473	-0.42603	-0.63375	-0.6884			0.400738	0.147005	-0.00463	-0.06097	-0.5005	0.45266	0.447021	-0.13048	0.162263
0.401322	0.21087	0.215247	0.54284	0.587819	0.4481	-0.14715	-0.28201	-0.41614			0.401316	-0.6226	-0.4277	-0.6971	-0.59613	-0.61386	-0.68073	-0.72392			0.401316	-0.50373	-0.4277	-0.63414	-0.68787			0.401322	0.149036	-0.00418	-0.06074	-0.49644	0.451957	0.446486	-0.13225	0.162621
0.401905	0.21228	0.215578	0.543879	0.592728	0.449116	-0.14796	-0.28226	-0.41333			0.401899	-0.62093	-0.43005	-0.69583	-0.59633	-0.61388	-0.67989	-0.72463			0.401899	-0.50178	-0.43005	-0.63475	-0.68714			0.401905	0.150074	-0.00386	-0.06033	-0.49283	0.451858	0.445912	-0.13379	0.163669
0.402488	0.2146	0.21501	0.544819	0.59832	0.447849	-0.14811	-0.28309	-0.40971			0.402483	-0.61876	-0.43202	-0.69449	-0.59548	-0.61494	-0.67822	-0.72475			0.402483	-0.49956	-0.43202	-0.63565	-0.68594			0.402488	0.150526	-0.00382	-0.06008	-0.49017	0.452242	0.445574	-0.1342	0.16535
0.403072	0.21669	0.2137	0.546039	0.603167	0.445264	-0.14768	-0.28415	-0.40655			0.403066	-0.61684	-0.43297	-0.69327	-0.59358	-0.6166	-0.67632	-0.72454			0.403066	-0.49772	-0.43297	-0.63682	-0.68487			0.403072	0.150744	-0.00434	-0.06037	-0.48871	0.453195	0.445582	-0.13365	0.167292
0.403655	0.21771	0.2122	0.547338	0.606619	0.443337	-0.14703	-0.28497	-0.40443			0.403649	-0.61562	-0.4327	-0.69278	-0.59152	-0.6187	-0.6749	-0.72434			0.403649	-0.49658	-0.4327	-0.6379	-0.68487			0.403655	0.150772	-0.00556	-0.06141	-0.48856	0.454878	0.445853	-0.13285	0.168996
0.404238	0.21724	0.21095	0.54792	0.608672	0.443216	-0.14625	-0.28519	-0.40347			0.404233	-0.61507	-0.43152	-0.69346	-0.59026	-0.62091	-0.67436	-0.72437			0.404233	-0.49625	-0.43152	-0.63843	-0.68604			0.404238	0.150367	-0.00758	-0.06305	-0.48962	0.45701	0.446183	-0.13251	0.170025
0.404822	0.21528	0.20998	0.547273	0.609258	0.444487	-0.14543	-0.28497	-0.404			0.404816	-0.61486	-0.4301	-0.69521	-0.5902	-0.62237	-0.67479	-0.72478			0.404816	-0.49691	-0.4301	-0.6384	-0.68761			0.404822	0.149575	-0.01022	-0.06477	-0.49142	0.458827	0.44645	-0.13312	0.170207
0.405405	0.21267	0.20947	0.545802	0.608024	0.44633	-0.14516	-0.28491	-0.4062			0.405399	-0.61441	-0.42901	-0.69721	-0.59111	-0.62221	-0.67612	-0.72583			0.405399	-0.49836	-0.42901	-0.63814	-0.68874			0.405405	0.149147	-0.01256	-0.06586	-0.49296	0.459669	0.446621	-0.13472	0.169643
0.405988	0.21061	0.20964	0.544107	0.605095	0.448357	-0.14618	-0.28557	-0.40968			0.405983	-0.6132	-0.42835	-0.6984	-0.5923	-0.62044	-0.67806	-0.72759			0.405983	-0.4997	-0.42835	-0.63757	-0.68868			0.405988	0.14958	-0.01356	-0.06552	-0.49332	0.45948	0.446321	-0.1367	0.168507
0.406572	0.20984	0.2103	0.54217	0.601631	0.450466	-0.14848	-0.28701	-0.41368			0.406566	-0.61126	-0.42796	-0.69831	-0.59293	-0.61789	-0.68015	-0.72972			0.406566	-0.50001	-0.42796	-0.63627	-0.6872			0.406572	0.150232	-0.01304	-0.06364	-0.49253	0.458629	0.445106	-0.13831	0.167078
0.407155	0.21055	0.21075	0.539771	0.59893	0.452669	-0.15113	-0.28884	-0.41731			0.407149	-0.60932	-0.42755	-0.69741	-0.59275	-0.61548	-0.68177	-0.73171			0.407149	-0.49909	-0.42755	-0.63408	-0.68498			0.407155	0.150046	-0.01186	-0.0613	-0.49149	0.457478	0.443402	-0.13926	0.165937
0.407738	0.21261	0.2108	0.537243	0.597356	0.454769	-0.15303	-0.29046	-0.41953			0.407733	-0.60835	-0.42681	-0.69666	-0.59225	-0.61381	-0.68254	-0.73311			0.407733	-0.49753	-0.42681	-0.63125	-0.68303			0.407738	0.148994	-0.0108	-0.06004	-0.49097	0.456475	0.442203	-0.1396	0.165704
0.408322	0.21531	0.21098	0.535357	0.596388	0.455956	-0.15365	-0.29135	-0.41935			0.408316	-0.60882	-0.42565	-0.69669	-0.59193	-0.61298	-0.68251	-0.73355			0.408316	-0.49635	-0.42565	-0.62841	-0.68208			0.408322	0.148202	-0.0098	-0.06052	-0.49081	0.456106	0.441978	-0.13921	0.166332
0.408905	0.21763	0.21157	0.534597	0.595335	0.455519	-0.1531	-0.29142	-0.41686			0.408899	-0.61054	-0.42443	-0.69759	-0.59164	-0.61288	-0.6819	-0.73302			0.408899	-0.49626	-0.42443	-0.62657	-0.68234			0.408905	0.148397	-0.00853	-0.06193	-0.49042	0.456257	0.442469	-0.13792	0.166817
0.409488	0.21881	0.212	0.534788	0.594074	0.45407	-0.1519	-0.29102	-0.41369			0.409483	-0.61293	-0.42376	-0.69905	-0.59084	-0.61365	-0.68116	-0.73208			0.409483	-0.49727	-0.42376	-0.62646	-0.68341			0.409488	0.14891	-0.00737	-0.06279	-0.4897	0.456218	0.44317	-0.13609	0.166394
0.410072	0.21871	0.2119	0.535403	0.593091	0.453284	-0.15061	-0.2904	-0.41177			0.410066	-0.61531	-0.424	-0.70046	-0.58945	-0.61559	-0.68082	-0.73133			0.410066	-0.49877	-0.424	-0.62784	-0.68464			0.410072	0.148802	-0.00693	-0.06245	-0.48897	0.455523	0.443668	-0.13433	0.165555
0.410655	0.21792	0.21175	0.536046	0.5929	0.454057	-0.14941	-0.28959	-0.41179			0.410649	-0.61715	-0.42495	-0.70115	-0.58807	-0.61837	-0.68096	-0.73094			0.410649	-0.50004	-0.42495	-0.62952	-0.68558			0.410655	0.148104	-0.00709	-0.06151	-0.48806	0.454332	0.443678	-0.13283	0.165192
0.411238	0.21745	0.21203	0.536731	0.593617	0.455593	-0.14809	-0.28864	-0.41322			0.411233	-0.61793	-0.42586	-0.7009	-0.58724	-0.62101	-0.68119	-0.73073			0.411233	-0.50068	-0.42586	-0.63046	-0.68601			0.411238	0.147308	-0.0073	-0.06076	-0.48652	0.452947	0.443168	-0.1314	0.165527
0.411822	0.21797	0.21264	0.537633	0.595126	0.456533	-0.14672	-0.28802	-0.41508			0.411816	-0.61721	-0.42612	-0.70008	-0.58719	-0.62287	-0.68106	-0.73055			0.411816	-0.50054	-0.42612	-0.63038	-0.68585			0.411822	0.146586	-0.00739	-0.06025	-0.48459	0.451452	0.442335	-0.12992	0.166328
0.412405	0.21934	0.21321	0.538938	0.597375	0.456524	-0.14578	-0.28813	-0.4166			0.412399	-0.61498	-0.42562	-0.69909	-0.58783	-0.62395	-0.68033	-0.73038			0.412399	-0.49935	-0.42562	-0.62942	-0.68507			0.412405	0.145757	-0.00767	-0.05974	-0.48302	0.449909	0.441388	-0.12858	0.167269
0.412988	0.22084	0.21347	0.540721	0.600518	0.45631	-0.1456	-0.28879	-0.41741			0.412983	-0.61187	-0.42474	-0.69799	-0.58876	-0.62418	-0.67893	-0.73032			0.412983	-0.49695	-0.42474	-0.6276	-0.68359			0.412988	0.144649	-0.00853	-0.05927	-0.48205	0.448429	0.440527	-0.12776	0.167823
0.413572	0.22174	0.2136	0.542914	0.604593	0.456706	-0.14617	-0.28951	-0.4173			0.413566	-0.60884	-0.42414	-0.697	-0.58957	-0.62346	-0.67689	-0.7304			0.413566	-0.49386	-0.42414	-0.6251	-0.68155			0.413572	0.143484	-0.01006	-0.0587	-0.48134	0.447032	0.440019	-0.12762	0.167399
0.414155	0.22158	0.21405	0.544968	0.609054	0.458079	-0.14736	-0.29003	-0.4163			0.414149	-0.60668	-0.42429	-0.69647	-0.59	-0.62212	-0.67449	-0.73068			0.414149	-0.49128	-0.42429	-0.62264	-0.67967			0.414155	0.143024	-0.01195	-0.05745	-0.4805	0.445817	0.440066	-0.12801	0.16588
0.414738	0.22032	0.21485	0.545862	0.612682	0.460459	-0.14898	-0.29041	-0.41471			0.414733	-0.60592	-0.42522	-0.69636	-0.58991	-0.62072	-0.6724	-0.73126			0.414733	-0.49038	-0.42522	-0.6212	-0.67884			0.414738	0.14374	-0.01354	-0.05528	-0.47959	0.4452	0.440567	-0.12862	0.163813
0.415322	0.21851	0.215438	0.544982	0.614213	0.463327	-0.15074	-0.29083	-0.41284			0.415316	-0.6066	-0.42664	-0.69658	-0.58954	-0.61961	-0.67127	-0.73191			0.415316	-0.49133	-0.42664	-0.62124	-0.67925			0.415322	0.145217	-0.01411	-0.05291	-0.47933	0.445592	0.44094	-0.12952	0.162058
0.415905	0.21704	0.215433	0.542831	0.613319	0.46553	-0.15214	-0.2914	-0.41089			0.415899	-0.60802	-0.42821	-0.69741	-0.58971	-0.61875	-0.67122	-0.73215			0.415899	-0.49316	-0.42821	-0.6225	-0.68033			0.415905	0.146567	-0.01346	-0.05142	-0.4806	0.446857	0.440515	-0.13095	0.161192
0.416488	0.21642	0.21496	0.540475	0.610986	0.466103	-0.15256	-0.29189	-0.40928			0.416483	-0.6092	-0.42953	-0.69891	-0.59084	-0.61787	-0.67187	-0.73175			0.416483	-0.49457	-0.42953	-0.62446	-0.68112			0.416488	0.14722	-0.01213	-0.05127	-0.48366	0.44823	0.439247	-0.13271	0.161057
0.417072	0.21665	0.21407	0.538696	0.608634	0.464832	-0.15173	-0.2918	-0.4087			0.417066	-0.6097	-0.43027	-0.70076	-0.59247	-0.6169	-0.67271	-0.73064			0.417066	-0.49488	-0.43027	-0.62658	-0.68088			0.417072	0.147173	-0.011	-0.05214	-0.48788	0.448847	0.437755	-0.13426	0.160861
0.417655	0.2177	0.21272	0.537751	0.607182	0.462201	-0.14982	-0.29092	-0.4094			0.417649	-0.60969	-0.43034	-0.70219	-0.59413	-0.61593	-0.67327	-0.72888			0.417649	-0.4942	-0.43034	-0.62836	-0.67986			0.417655	0.146707	-0.01078	-0.05373	-0.49225	0.448631	0.436496	-0.13522	0.160107
0.418238	0.21924	0.21119	0.537611	0.60708	0.459002	-0.14726	-0.28945	-0.41061			0.418233	-0.6097	-0.43001	-0.70232	-0.59552	-0.61508	-0.67324	-0.72698			0.418233	-0.49311	-0.43001	-0.62954	-0.67901			0.418238	0.146163	-0.01145	-0.05586	-0.49577	0.448376	0.435487	-0.13549	0.159254
0.418822	0.22058	0.20987	0.538207	0.608546	0.455858	-0.14487	-0.28778	-0.41082			0.418816	-0.61012	-0.43	-0.70082	-0.59609	-0.61466	-0.6725	-0.7258			0.418816	-0.49222	-0.43	-0.63006	-0.67874			0.418822	0.146124	-0.01213	-0.05798	-0.49766	0.448596	0.434645	-0.13528	0.159105
0.419405	0.22131	0.20913	0.539292	0.611261	0.453172	-0.14361	-0.28636	-0.40911			0.419399	-0.61069	-0.43099	-0.69844	-0.59548	-0.61504	-0.67115	-0.72584			0.419399	-0.49185	-0.43099	-0.62985	-0.67868			0.419405	0.147163	-0.01168	-0.05933	-0.49789	0.448882	0.433934	-0.13504	0.15972
0.419988	0.22162	0.2091	0.540385	0.614199	0.451183	-0.14379	-0.28552	-0.406			0.419983	-0.61072	-0.43281	-0.69641	-0.59417	-0.61616	-0.66957	-0.727			0.419983	-0.49188	-0.43281	-0.62913	-0.67837			0.419988	0.148905	-0.01012	-0.05986	-0.49771	0.448628	0.433331	-0.13502	0.16034
0.420572	0.22163	0.20956	0.541131	0.616351	0.449837	-0.14471	-0.28532	-0.40297			0.420566	-0.6102	-0.43479	-0.69546	-0.5929	-0.61749	-0.66833	-0.72852			0.420566	-0.49209	-0.43479	-0.62871	-0.67765			0.420572	0.150046	-0.00883	-0.06009	-0.49876	0.44777	0.432697	-0.1352	0.160288
0.421155	0.22136	0.21022	0.541471	0.617087	0.449311	-0.14552	-0.28559	-0.40129			0.421149	-0.61001	-0.43645	-0.69527	-0.59162	-0.61833	-0.6679	-0.72936			0.421149	-0.49248	-0.43645	-0.62908	-0.67671			0.421155	0.14972	-0.00904	-0.06029	-0.50153	0.446759	0.431956	-0.13556	0.159664
0.421738	0.22091	0.21083	0.54163	0.615918	0.449939	-0.146	-0.28602	-0.40146			0.421733	-0.61084	-0.43761	-0.69522	-0.59015	-0.61837	-0.6683	-0.72886			0.421733	-0.49313	-0.43761	-0.62977	-0.67625			0.421738	0.148094	-0.01059	-0.06031	-0.50517	0.44607	0.431216	-0.13601	0.158873
0.422322	0.22029	0.21106	0.541834	0.612667	0.451276	-0.14642	-0.28614	-0.40331			0.422316	-0.61256	-0.43815	-0.69522	-0.58901	-0.6181	-0.66897	-0.72697			0.422316	-0.49404	-0.43815	-0.63016	-0.67687			0.422322	0.145799	-0.0124	-0.0598	-0.50867	0.445746	0.430617	-0.13615	0.15798
0.422905	0.2191	0.21088	0.541839	0.608261	0.45205	-0.14698	-0.28565	-0.40632			0.422899	-0.61441	-0.43817	-0.69583	-0.58875	-0.61841	-0.66919	-0.72409			0.422899	-0.49505	-0.43817	-0.63041	-0.67839			0.422905	0.143629	-0.01337	-0.05857	-0.51148	0.445466	0.430249	-0.13562	0.15699
0.423488	0.21736	0.21065	0.540949	0.604565	0.451774	-0.14763	-0.28489	-0.40979			0.423483	-0.61548	-0.43778	-0.69758	-0.58903	-0.61966	-0.66904	-0.72098			0.423483	-0.49606	-0.43778	-0.63145	-0.68011			0.423488	0.142498	-0.01279	-0.05709	-0.51319	0.445057	0.43017	-0.13442	0.1564
0.424072	0.2159	0.21067	0.538877	0.603353	0.451547	-0.14832	-0.28452	-0.41332			0.424066	-0.61546	-0.43703	-0.7002	-0.58912	-0.62108	-0.66948	-0.71864			0.424066	-0.49686	-0.43703	-0.63363	-0.68142			0.424072	0.143023	-0.01085	-0.0563	-0.5132	0.444748	0.430387	-0.13284	0.15648
0.424655	0.21559	0.211	0.5362	0.605245	0.452878	-0.14907	-0.28479	-0.41674			0.424649	-0.61476	-0.43576	-0.70239	-0.58868	-0.6213	-0.67109	-0.71784			0.424649	-0.49684	-0.43576	-0.6359	-0.682			0.424655	0.144831	-0.00892	-0.05696	-0.51175	0.444826	0.430903	-0.13129	0.15647
0.425238	0.21651	0.21152	0.533946	0.609072	0.456208	-0.14973	-0.28547	-0.4194			0.425233	-0.61391	-0.43393	-0.70298	-0.58787	-0.61978	-0.67337	-0.71868			0.425233	-0.49548	-0.43393	-0.63673	-0.68191			0.425238	0.146781	-0.00855	-0.05917	-0.51049	0.445237	0.431738	-0.13002	0.15536
0.425822	0.21825	0.2121	0.532879	0.612658	0.460767	-0.15008	-0.2864	-0.4204			0.425816	-0.6132	-0.4319	-0.70201	-0.58699	-0.61737	-0.67537	-0.72065			0.425816	-0.49332	-0.4319	-0.63571	-0.68141			0.425822	0.148002	-0.01009	-0.06239	-0.51069	0.445652	0.432688	-0.12923	0.15358
0.426405	0.22031	0.21275	0.533275	0.614287	0.464892	-0.14995	-0.28749	-0.41964			0.426399	-0.61286	-0.4303	-0.70043	-0.58608	-0.61516	-0.67634	-0.72279			0.426399	-0.49182	-0.4303	-0.63372	-0.68078			0.426405	0.14808	-0.01281	-0.06577	-0.51137	0.446001	0.433489	-0.12921	0.15242
0.426988	0.22225	0.21344	0.535175	0.613524	0.466298	-0.1493	-0.2883	-0.41794			0.426983	-0.61299	-0.42943	-0.69896	-0.58507	-0.61365	-0.67594	-0.72419			0.426983	-0.49215	-0.42943	-0.63174	-0.68016			0.426988	0.14693	-0.01549	-0.06855	-0.51033	0.446561	0.434063	-0.13026	0.1526
0.427572	0.2237	0.21408	0.538477	0.611107	0.463369	-0.14846	-0.28817	-0.41619			0.427566	-0.6133	-0.42891	-0.69781	-0.584	-0.61281	-0.67432	-0.72426			0.427566	-0.49424	-0.42891	-0.63007	-0.67931			0.427572	0.145128	-0.01686	-0.07	-0.50643	0.447351	0.434243	-0.1321	0.15412
0.428155	0.22444	0.21462	0.542765	0.608509	0.456924	-0.14793	-0.28696	-0.41498			0.428149	-0.61328	-0.42811	-0.69685	-0.58307	-0.61239	-0.67222	-0.7229			0.428149	-0.49687	-0.42811	-0.62878	-0.67809			0.428155	0.143918	-0.01618	-0.06955	-0.49998	0.448004	0.433569	-0.13374	0.15672
0.428738	0.22406	0.21499	0.547296	0.60713	0.450168	-0.14792	-0.28514	-0.4146			0.428733	-0.61283	-0.42716	-0.69603	-0.58251	-0.61221	-0.67054	-0.72075			0.428733	-0.49858	-0.42716	-0.62807	-0.67703			0.428738	0.144248	-0.01389	-0.06748	-0.49204	0.448184	0.431858	-0.13432	0.159851
0.429322	0.2223	0.215122	0.551166	0.607587	0.446331	-0.14831	-0.2833	-0.41488			0.429316	-0.61222	-0.42674	-0.69561	-0.58239	-0.61242	-0.66973	-0.71887			0.429316	-0.49849	-0.42674	-0.62809	-0.67684			0.429322	0.145771	-0.01123	-0.06499	-0.48431	0.447917	0.429794	-0.13371	0.163073
0.429905	0.2196	0.21504	0.553397	0.609803	0.446359	-0.14893	-0.28192	-0.41522			0.429899	-0.6118	-0.42715	-0.69596	-0.58237	-0.61306	-0.66973	-0.71782			0.429899	-0.49667	-0.42715	-0.62886	-0.6777			0.429905	0.147368	-0.00913	-0.0633	-0.47867	0.447465	0.428289	-0.13236	0.165965
0.430488	0.21702	0.21488	0.553368	0.613166	0.448566	-0.14953	-0.28135	-0.41495			0.430483	-0.61186	-0.42821	-0.69686	-0.58194	-0.61389	-0.67014	-0.71748			0.430483	-0.49419	-0.42821	-0.63046	-0.67924			0.430488	0.148314	-0.0078	-0.06282	-0.47603	0.447011	0.427532	-0.13084	0.167567
0.431072	0.21529	0.21455	0.551352	0.616612	0.450192	-0.14979	-0.28163	-0.41368			0.431066	-0.61228	-0.42971	-0.69766	-0.581	-0.61479	-0.67055	-0.7175			0.431066	-0.49241	-0.42971	-0.63279	-0.68089			0.431072	0.148542	-0.00732	-0.06304	-0.47622	0.446658	0.427147	-0.12969	0.166784
0.431655	0.21448	0.21367	0.548498	0.618962	0.449641	-0.14949	-0.28264	-0.41162			0.431649	-0.61253	-0.4313	-0.69773	-0.58001	-0.61577	-0.67076	-0.71764			0.431649	-0.4918	-0.4313	-0.63507	-0.68186			0.431655	0.147941	-0.00803	-0.06313	-0.47867	0.446489	0.426787	-0.12929	0.163771
0.432238	0.21452	0.21216	0.545881	0.619257	0.447611	-0.14869	-0.28435	-0.40989			0.432233	-0.61216	-0.43223	-0.69698	-0.57947	-0.61646	-0.67083	-0.71799			0.432233	-0.49175	-0.43223	-0.63621	-0.68158			0.432238	0.146325	-0.00988	-0.06279	-0.4829	0.446333	0.426272	-0.12982	0.159888
0.432822	0.21551	0.2104	0.543892	0.617347	0.44588	-0.1478	-0.28653	-0.40965			0.432816	-0.61132	-0.43178	-0.69606	-0.57937	-0.61642	-0.67077	-0.71883			0.432816	-0.49148	-0.43178	-0.63563	-0.68008			0.432822	0.144257	-0.01196	-0.0622	-0.48839	0.44575	0.425624	-0.13107	0.15638
0.433405	0.21723	0.20896	0.542495	0.61439	0.44526	-0.14743	-0.28872	-0.41099			0.433399	-0.61056	-0.42997	-0.69586	-0.57958	-0.61574	-0.67054	-0.7201			0.433399	-0.49076	-0.42997	-0.63366	-0.67794			0.433405	0.142931	-0.01341	-0.06172	-0.49464	0.444489	0.425132	-0.13255	0.15395
0.433988	0.21891	0.20832	0.541597	0.611866	0.445186	-0.14789	-0.29029	-0.41293			0.433983	-0.61022	-0.42771	-0.69674	-0.58036	-0.61498	-0.67032	-0.72156			0.433983	-0.4899	-0.42771	-0.63119	-0.67581			0.433988	0.143004	-0.01411	-0.06154	-0.50052	0.442837	0.425096	-0.13374	0.15325
0.434572	0.21985	0.20856	0.541094	0.609827	0.444589	-0.14889	-0.29067	-0.41445			0.434566	-0.60996	-0.42595	-0.69814	-0.58189	-0.61473	-0.67013	-0.72311			0.434566	-0.48923	-0.42595	-0.62921	-0.67414			0.434572	0.143988	-0.01435	-0.06144	-0.50415	0.441357	0.42546	-0.13413	0.1547
0.435155	0.21993	0.20935	0.540637	0.607135	0.442745	-0.14989	-0.28974	-0.41504			0.435149	-0.60914	-0.425	-0.6992	-0.58384	-0.61516	-0.66958	-0.72472			0.435149	-0.48868	-0.425	-0.62815	-0.67312			0.435155	0.1451	-0.01426	-0.06102	-0.50404	0.440531	0.425937	-0.13349	0.15773
0.435738	0.21947	0.21062	0.53986	0.60348	0.440068	-0.15066	-0.28794	-0.41455			0.435733	-0.60756	-0.42477	-0.69969	-0.58554	-0.61587	-0.66855	-0.72615			0.435733	-0.48801	-0.42477	-0.62766	-0.67271			0.435738	0.146385	-0.0138	-0.06043	-0.50019	0.440628	0.426393	-0.13225	0.160978
0.436322	0.21866	0.21257	0.538705	0.600183	0.438093	-0.15122	-0.28602	-0.41315			0.436316	-0.60573	-0.42507	-0.70008	-0.58636	-0.61632	-0.6677	-0.72672			0.436316	-0.48715	-0.42507	-0.627	-0.67261			0.436322	0.148463	-0.01289	-0.06032	-0.4935	0.44157	0.426837	-0.13123	0.163296
0.436905	0.21759	0.215	0.537448	0.598833	0.438438	-0.15148	-0.28469	-0.41139			0.436899	-0.60455	-0.42549	-0.70032	-0.58611	-0.61627	-0.66773	-0.7257			0.436899	-0.48616	-0.42549	-0.62575	-0.67237			0.436905	0.151363	-0.01154	-0.06099	-0.48506	0.442885	0.42703	-0.1308	0.164526
0.437488	0.21663	0.217128	0.536344	0.59975	0.4418	-0.1514	-0.28413	-0.4102			0.437483	-0.6045	-0.42555	-0.69977	-0.58499	-0.61576	-0.66869	-0.72323			0.437483	-0.48528	-0.42555	-0.624	-0.6717			0.437488	0.154306	-0.01016	-0.06199	-0.47641	0.44411	0.426583	-0.13091	0.16528
0.438072	0.21632	0.217952	0.535534	0.602078	0.447597	-0.15113	-0.28398	-0.41049			0.438066	-0.60542	-0.42508	-0.69848	-0.58344	-0.61504	-0.67011	-0.72057			0.438066	-0.48503	-0.42508	-0.62202	-0.67071			0.438072	0.156262	-0.00935	-0.06266	-0.46962	0.445114	0.425679	-0.13139	0.165997
0.438655	0.21715	0.216658	0.53497	0.604593	0.454201	-0.1507	-0.28376	-0.41258			0.438649	-0.60681	-0.42426	-0.69726	-0.58218	-0.61442	-0.67175	-0.71926			0.438649	-0.48575	-0.42426	-0.62019	-0.66986			0.438655	0.156817	-0.00949	-0.06287	-0.4666	0.44599	0.425031	-0.13205	0.166552
0.439238	0.21944	0.21344	0.534458	0.606413	0.45983	-0.15012	-0.28326	-0.41561			0.439233	-0.60826	-0.42352	-0.69671	-0.58182	-0.61399	-0.67349	-0.7198			0.439233	-0.48694	-0.42352	-0.61918	-0.66969			0.439238	0.156318	-0.01068	-0.06311	-0.46844	0.44677	0.425071	-0.13263	0.166635
0.439822	0.22313	0.20957	0.533825	0.607	0.463495	-0.14949	-0.2827	-0.41808			0.439816	-0.60945	-0.42315	-0.69684	-0.58225	-0.61352	-0.67485	-0.72139			0.439816	-0.48784	-0.42315	-0.61946	-0.67036			0.439822	0.155126	-0.01283	-0.06367	-0.47463	0.447415	0.425567	-0.13285	0.165997
0.440405	0.22732	0.20647	0.533224	0.606274	0.46547	-0.14913	-0.28247	-0.41911			0.440399	-0.61018	-0.42287	-0.69728	-0.58275	-0.61279	-0.6754	-0.72291			0.440399	-0.48817	-0.42287	-0.62078	-0.67146			0.440405	0.153552	-0.01527	-0.06422	-0.48224	0.447786	0.426012	-0.13259	0.164619
0.440988	0.23054	0.20504	0.532981	0.604979	0.466853	-0.14931	-0.28262	-0.41874			0.440983	-0.61039	-0.42213	-0.69751	-0.58267	-0.61175	-0.67509	-0.72398			0.440983	-0.48805	-0.42213	-0.62235	-0.67222			0.440988	0.152467	-0.01677	-0.06428	-0.48722	0.447617	0.426122	-0.13202	0.162929
0.441572	0.23161	0.20552	0.533378	0.604402	0.468622	-0.15002	-0.28293	-0.41729			0.441566	-0.61013	-0.42078	-0.69706	-0.58187	-0.61033	-0.67413	-0.72474			0.441566	-0.48762	-0.42078	-0.62351	-0.67205			0.441572	0.152602	-0.01674	-0.06395	-0.48754	0.446627	0.425924	-0.13152	0.161643
0.442155	0.23043	0.20749	0.534542	0.605277	0.470759	-0.15102	-0.28346	-0.41507			0.442149	-0.60929	-0.41916	-0.69576	-0.58041	-0.60851	-0.67286	-0.72511			0.442149	-0.48695	-0.41916	-0.62365	-0.67104			0.442155	0.15344	-0.01582	-0.06372	-0.48459	0.444987	0.425448	-0.13127	0.161131
0.442738	0.22769	0.20995	0.53641	0.607247	0.472287	-0.15206	-0.28434	-0.41255			0.442733	-0.60764	-0.41778	-0.69387	-0.57845	-0.60673	-0.67174	-0.72484			0.442733	-0.48625	-0.41778	-0.62243	-0.66993			0.442738	0.15399	-0.01486	-0.06395	-0.48177	0.443372	0.424611	-0.1311	0.161057
0.443322	0.22418	0.21192	0.538858	0.609412	0.472193	-0.15282	-0.28526	-0.41025			0.443316	-0.60532	-0.41696	-0.69201	-0.57618	-0.60562	-0.67088	-0.72387			0.443316	-0.48597	-0.41696	-0.6204	-0.66956			0.443322	0.153952	-0.01382	-0.06451	-0.48201	0.442406	0.423682	-0.13059	0.160791
0.443905	0.22067	0.21289	0.541643	0.611219	0.470443	-0.15288	-0.28576	-0.40855			0.443899	-0.6031	-0.41668	-0.69061	-0.57387	-0.6052	-0.67003	-0.72233			0.443899	-0.48635	-0.41668	-0.6186	-0.6702			0.443905	0.153445	-0.01243	-0.0648	-0.48596	0.442113	0.423403	-0.12964	0.160055
0.444488	0.21802	0.21297	0.544265	0.612769	0.468035	-0.15215	-0.2859	-0.40748			0.444483	-0.60154	-0.41663	-0.68949	-0.57172	-0.60484	-0.66922	-0.72068			0.444483	-0.48714	-0.41663	-0.61763	-0.67123			0.444488	0.152606	-0.01114	-0.0643	-0.49173	0.442252	0.424273	-0.12873	0.159185
0.445072	0.21688	0.2127	0.546174	0.61426	0.466001	-0.15099	-0.2859	-0.40669			0.445066	-0.60052	-0.41655	-0.68824	-0.56974	-0.60383	-0.66885	-0.71947			0.445066	-0.48784	-0.41655	-0.61745	-0.67183			0.445072	0.151806	-0.01075	-0.0633	-0.49654	0.442778	0.425889	-0.1283	0.159049
0.445655	0.21722	0.21231	0.547129	0.615279	0.464664	-0.14977	-0.28572	-0.40582			0.445649	-0.59987	-0.41629	-0.68684	-0.56808	-0.6022	-0.66903	-0.71889			0.445649	-0.488	-0.41629	-0.61783	-0.67161			0.445655	0.151485	-0.01148	-0.06254	-0.49877	0.443725	0.427316	-0.1282	0.160359
0.446238	0.21852	0.21147	0.547338	0.615089	0.463793	-0.14869	-0.28511	-0.40482			0.446233	-0.60004	-0.4159	-0.68578	-0.56713	-0.60069	-0.6694	-0.71874			0.446233	-0.48733	-0.4159	-0.61855	-0.67076			0.446238	0.151624	-0.01278	-0.06233	-0.49837	0.444863	0.428002	-0.12807	0.162831
0.446822	0.22005	0.21	0.547278	0.613379	0.46295	-0.1477	-0.28398	-0.40367			0.446816	-0.60142	-0.41574	-0.68535	-0.56707	-0.60007	-0.66971	-0.71863			0.446816	-0.48599	-0.41574	-0.6193	-0.6697			0.446822	0.151811	-0.01428	-0.06247	-0.49602	0.44576	0.428266	-0.12775	0.165248
0.447405	0.22132	0.20851	0.547389	0.610498	0.461911	-0.14675	-0.28255	-0.40254			0.447399	-0.60343	-0.41611	-0.68546	-0.56759	-0.60058	-0.66993	-0.71827			0.447399	-0.48445	-0.41611	-0.61978	-0.66874			0.447405	0.151773	-0.01581	-0.06268	-0.49244	0.446219	0.428636	-0.12723	0.166495
0.447988	0.2222	0.20772	0.548055	0.606888	0.461009	-0.14606	-0.28122	-0.402			0.447983	-0.60488	-0.417	-0.68604	-0.56839	-0.60202	-0.66982	-0.71775			0.447983	-0.48325	-0.417	-0.61978	-0.66789			0.447988	0.151378	-0.01703	-0.06261	-0.48843	0.446555	0.429288	-0.12676	0.166161
0.448572	0.22259	0.20757	0.549377	0.602707	0.460315	-0.14602	-0.28032	-0.40278			0.448566	-0.60507	-0.41801	-0.68718	-0.56947	-0.60376	-0.66903	-0.71755			0.448566	-0.48291	-0.41801	-0.6192	-0.66712			0.448572	0.150503	-0.01744	-0.06212	-0.48487	0.447239	0.43021	-0.1267	0.164363
0.449155	0.22225	0.20764	0.550742	0.598199	0.459169	-0.14648	-0.28028	-0.40511			0.449149	-0.60413	-0.4186	-0.6885	-0.5709	-0.60521	-0.66792	-0.71821			0.449149	-0.48345	-0.4186	-0.61811	-0.66635			0.449155	0.149426	-0.01662	-0.06171	-0.48262	0.448213	0.431101	-0.1272	0.161769
0.449738	0.22149	0.20813	0.551352	0.594311	0.457525	-0.14676	-0.28157	-0.40865			0.449733	-0.60257	-0.41839	-0.68902	-0.57267	-0.60605	-0.66747	-0.71972			0.449733	-0.48407	-0.41839	-0.6168	-0.66553			0.449738	0.149045	-0.01439	-0.06189	-0.48214	0.44895	0.431377	-0.12799	0.159488
0.450322	0.22124	0.20964	0.551138	0.592462	0.456604	-0.14643	-0.28413	-0.41244			0.450316	-0.60108	-0.41754	-0.68801	-0.57452	-0.60619	-0.66814	-0.72154			0.450316	-0.48411	-0.41754	-0.61578	-0.6648			0.450322	0.149938	-0.01129	-0.06249	-0.48342	0.449053	0.430767	-0.12869	0.15832
0.450905	0.22184	0.21224	0.550473	0.593593	0.457595	-0.14579	-0.28721	-0.41535			0.450899	-0.60046	-0.41678	-0.68572	-0.576	-0.60573	-0.66943	-0.72301			0.450899	-0.48387	-0.41678	-0.61539	-0.66439			0.450905	0.151694	-0.00842	-0.06294	-0.48584	0.448374	0.429584	-0.12909	0.15823
0.451488	0.22236	0.21548	0.549294	0.597426	0.460254	-0.14532	-0.28997	-0.41687			0.451483	-0.60104	-0.41684	-0.68311	-0.57675	-0.60502	-0.67064	-0.72367			0.451483	-0.48411	-0.41684	-0.61533	-0.66438			0.451488	0.153566	-0.0064	-0.06288	-0.48815	0.446908	0.428212	-0.12932	0.158626
0.452072	0.22166	0.218651	0.547334	0.602493	0.462974	-0.14534	-0.29194	-0.41745			0.452066	-0.60233	-0.41763	-0.68114	-0.57684	-0.60454	-0.67151	-0.72356			0.452066	-0.48507	-0.41763	-0.61513	-0.66473			0.452072	0.155233	-0.00486	-0.06215	-0.48938	0.444881	0.426786	-0.12982	0.159069
0.452655	0.21976	0.221147	0.545005	0.607293	0.464254	-0.14614	-0.29297	-0.41779			0.452649	-0.60334	-0.41817	-0.68022	-0.5767	-0.60467	-0.67216	-0.72334			0.452649	-0.486	-0.41817	-0.61456	-0.66524			0.452655	0.156607	-0.00352	-0.06075	-0.48976	0.442881	0.425298	-0.13094	0.159558
0.453238	0.21745	0.222735	0.543371	0.611237	0.463746	-0.14778	-0.29316	-0.41805			0.453233	-0.60333	-0.41761	-0.68036	-0.57679	-0.6054	-0.67272	-0.72383			0.453233	-0.48596	-0.41761	-0.61383	-0.66552			0.453238	0.157492	-0.00282	-0.05897	-0.49024	0.441871	0.423701	-0.13252	0.160461
0.453822	0.21521	0.223494	0.543408	0.61439	0.461795	-0.14962	-0.29264	-0.41787			0.453816	-0.6025	-0.41617	-0.68127	-0.57716	-0.60609	-0.67311	-0.72516			0.453816	-0.48498	-0.41617	-0.61342	-0.66532			0.453822	0.157762	-0.00305	-0.05756	-0.49097	0.442566	0.422035	-0.13395	0.162021
0.454405	0.21313	0.223461	0.544894	0.616672	0.459006	-0.15068	-0.29172	-0.41697			0.454399	-0.60165	-0.41497	-0.6825	-0.57751	-0.60576	-0.67288	-0.72671			0.454399	-0.48385	-0.41497	-0.61359	-0.66506			0.454405	0.157547	-0.00371	-0.05717	-0.49129	0.444592	0.42055	-0.13465	0.163962
0.454988	0.21164	0.222721	0.546509	0.617692	0.456412	-0.15061	-0.29096	-0.41556			0.454983	-0.60142	-0.41465	-0.68334	-0.57751	-0.60392	-0.6714	-0.728			0.454983	-0.48301	-0.41465	-0.61395	-0.66545			0.454988	0.157049	-0.00423	-0.05792	-0.49057	0.446647	0.419565	-0.13441	0.165508
0.455572	0.21138	0.221519	0.547459	0.617212	0.455267	-0.14995	-0.29088	-0.41404			0.455566	-0.60164	-0.41491	-0.6832	-0.57715	-0.60131	-0.66835	-0.72879			0.455566	-0.48235	-0.41491	-0.61394	-0.66638			0.455572	0.156383	-0.00477	-0.05943	-0.48885	0.447514	0.419076	-0.1333	0.166202
0.456155	0.21244	0.219955	0.548306	0.615405	0.45617	-0.1493	-0.29146	-0.41259			0.456149	-0.60179	-0.41519	-0.68216	-0.57649	-0.5991	-0.66416	-0.72878			0.456149	-0.48158	-0.41519	-0.61351	-0.66679			0.456155	0.155569	-0.00588	-0.06101	-0.48702	0.446997	0.418871	-0.1318	0.166286
0.456738	0.214	0.218079	0.549717	0.612835	0.458559	-0.14889	-0.29222	-0.41106			0.456733	-0.60146	-0.41536	-0.68094	-0.5754	-0.59765	-0.65999	-0.72787			0.456733	-0.48046	-0.41536	-0.61288	-0.66583			0.456738	0.154721	-0.00767	-0.06184	-0.48631	0.445927	0.418979	-0.13028	0.166085
0.457322	0.2152	0.216383	0.551408	0.610455	0.461055	-0.1489	-0.2925	-0.40907			0.457316	-0.60055	-0.4155	-0.68009	-0.57374	-0.59653	-0.65731	-0.72643			0.457316	-0.479	-0.4155	-0.61226	-0.66374			0.457322	0.154218	-0.00948	-0.06168	-0.48735	0.44526	0.419565	-0.12878	0.165457
0.457905	0.21604	0.215456	0.552446	0.609272	0.462536	-0.14957	-0.29193	-0.40637			0.457899	-0.59933	-0.41551	-0.67939	-0.57176	-0.59534	-0.65707	-0.725			0.457899	-0.47761	-0.41551	-0.61162	-0.66148			0.457905	0.154302	-0.01061	-0.06119	-0.4899	0.445507	0.42064	-0.12726	0.164162
0.458488	0.21678	0.21533	0.552046	0.609561	0.462959	-0.1508	-0.29072	-0.40321			0.458483	-0.59827	-0.4155	-0.67817	-0.57022	-0.59424	-0.65925	-0.72422			0.458483	-0.47658	-0.4155	-0.61064	-0.6599			0.458488	0.154674	-0.01085	-0.06139	-0.4932	0.4466	0.422028	-0.12598	0.162128
0.459072	0.21732	0.215634	0.55023	0.610674	0.462904	-0.152	-0.2895	-0.40023			0.459066	-0.59766	-0.41586	-0.67631	-0.57002	-0.59379	-0.66297	-0.72445			0.459066	-0.47571	-0.41586	-0.60896	-0.65924			0.459072	0.154884	-0.01034	-0.06272	-0.49628	0.447978	0.423438	-0.12531	0.159496
0.459655	0.21767	0.216113	0.547785	0.611759	0.462699	-0.15257	-0.28874	-0.39783			0.459649	-0.59741	-0.41653	-0.67467	-0.57141	-0.59429	-0.66719	-0.72539			0.459649	-0.47466	-0.41653	-0.60699	-0.65916			0.459655	0.155084	-0.00949	-0.06496	-0.49838	0.448962	0.424474	-0.12542	0.15693
0.460238	0.21851	0.216631	0.545629	0.612332	0.462513	-0.15233	-0.28878	-0.39611			0.460233	-0.59721	-0.41692	-0.67432	-0.57347	-0.59538	-0.67095	-0.72624			0.460233	-0.47351	-0.41692	-0.60562	-0.65913			0.460238	0.155695	-0.00921	-0.06752	-0.49918	0.449249	0.424839	-0.12615	0.1554
0.460822	0.22017	0.217059	0.544376	0.612425	0.462661	-0.15162	-0.28974	-0.39519			0.460816	-0.59676	-0.41651	-0.67571	-0.57461	-0.59662	-0.67353	-0.72638			0.460816	-0.47252	-0.41651	-0.60534	-0.65881			0.460822	0.156463	-0.01017	-0.06959	-0.49865	0.448986	0.424646	-0.12708	0.1556
0.461405	0.22201	0.217487	0.544181	0.612383	0.463183	-0.15106	-0.2913	-0.39541			0.461399	-0.59595	-0.41524	-0.67865	-0.57398	-0.59775	-0.67466	-0.72561			0.461399	-0.47171	-0.41524	-0.60611	-0.65832			0.461405	0.156873	-0.0118	-0.07041	-0.49719	0.448489	0.424405	-0.12782	0.15726
0.461988	0.2233	0.218358	0.544698	0.61228	0.463514	-0.15118	-0.2926	-0.39699			0.461983	-0.59487	-0.41333	-0.68217	-0.57203	-0.59839	-0.67464	-0.72415			0.461983	-0.47108	-0.41333	-0.60764	-0.65779			0.461988	0.157212	-0.01262	-0.06951	-0.49595	0.448029	0.424648	-0.12835	0.15912
0.462572	0.22383	0.220118	0.545405	0.611736	0.463128	-0.15199	-0.29294	-0.39989			0.462566	-0.59353	-0.4113	-0.68479	-0.56977	-0.59804	-0.67428	-0.7226			0.462566	-0.47068	-0.4113	-0.60939	-0.65687			0.462572	0.15819	-0.01161	-0.06729	-0.49627	0.447786	0.425644	-0.12893	0.159883
0.463155	0.22356	0.222554	0.54589	0.610321	0.46213	-0.15281	-0.29239	-0.40352			0.463149	-0.59172	-0.40986	-0.68544	-0.56801	-0.59659	-0.67425	-0.72148			0.463149	-0.47056	-0.40986	-0.61065	-0.65517			0.463155	0.15983	-0.00901	-0.06517	-0.49854	0.44775	0.427066	-0.12973	0.159235
0.463738	0.22255	0.224602	0.545922	0.607917	0.461595	-0.15303	-0.29155	-0.4068			0.463733	-0.58941	-0.40928	-0.68411	-0.56717	-0.59434	-0.67442	-0.721			0.463733	-0.47075	-0.40928	-0.61096	-0.65292			0.463738	0.161436	-0.00601	-0.06455	-0.50212	0.447672	0.427886	-0.13076	0.15804
0.464322	0.22148	0.2253	0.545685	0.604834	0.462918	-0.15276	-0.29105	-0.40854			0.464316	-0.58717	-0.40921	-0.68157	-0.56726	-0.59193	-0.67403	-0.72079			0.464316	-0.47084	-0.40921	-0.61029	-0.65061			0.464322	0.162455	-0.00375	-0.06583	-0.50598	0.447154	0.427294	-0.13211	0.15746
0.464905	0.22089	0.224719	0.545555	0.601845	0.466583	-0.15258	-0.29119	-0.40829			0.464899	-0.58579	-0.40886	-0.6788	-0.56783	-0.59022	-0.67264	-0.72015			0.464899	-0.47019	-0.40886	-0.60882	-0.64868			0.464905	0.16287	-0.00242	-0.06858	-0.50907	0.445836	0.425431	-0.13381	0.1577
0.465488	0.22033	0.223541	0.545634	0.59974	0.471607	-0.15268	-0.29173	-0.4068			0.465483	-0.58549	-0.40785	-0.67622	-0.56818	-0.58978	-0.67063	-0.71885			0.465483	-0.46895	-0.40785	-0.60689	-0.64773			0.465488	0.162698	-0.00151	-0.07168	-0.51062	0.44384	0.423309	-0.13567	0.15802
0.466072	0.21902	0.222311	0.545699	0.598814	0.476091	-0.15298	-0.29231	-0.40535			0.466066	-0.58577	-0.40661	-0.67365	-0.56756	-0.59039	-0.66878	-0.71752			0.466066	-0.46797	-0.40661	-0.60502	-0.64815			0.466072	0.161785	-0.00082	-0.0735	-0.51066	0.441884	0.422029	-0.13731	0.15771
0.466655	0.21698	0.221184	0.545545	0.599051	0.47848	-0.1535	-0.29273	-0.40487			0.466649	-0.5861	-0.40584	-0.67086	-0.5654	-0.59098	-0.66773	-0.71694			0.466649	-0.46777	-0.40584	-0.60338	-0.64945			0.466655	0.160239	-0.00037	-0.07302	-0.50954	0.440656	0.422063	-0.1383	0.15677
0.467238	0.21501	0.220118	0.545037	0.600416	0.478466	-0.15416	-0.29308	-0.40531			0.467233	-0.58632	-0.40567	-0.66825	-0.56181	-0.59048	-0.66746	-0.7172			0.467233	-0.46814	-0.40567	-0.60181	-0.65048			0.467238	0.158516	0.000116	-0.07037	-0.50746	0.440281	0.42307	-0.13821	0.15596
0.467822	0.21393	0.219015	0.543924	0.602399	0.476664	-0.15466	-0.2937	-0.40597			0.467816	-0.58651	-0.40571	-0.66662	-0.55789	-0.58903	-0.6674	-0.71784			0.467816	-0.46847	-0.40571	-0.60021	-0.65011			0.467822	0.15678	0.000988	-0.06655	-0.50468	0.440406	0.424122	-0.13701	0.15609
0.468405	0.21414	0.217869	0.541987	0.603992	0.473893	-0.15505	-0.2948	-0.40611			0.468399	-0.58678	-0.40573	-0.66672	-0.55494	-0.58779	-0.66698	-0.7183			0.468399	-0.46836	-0.40573	-0.59875	-0.64747			0.468405	0.154801	0.00204	-0.06321	-0.50156	0.440842	0.424358	-0.13532	0.15748
0.468988	0.21535	0.216737	0.539748	0.604234	0.471086	-0.15562	-0.29619	-0.4055			0.468983	-0.58727	-0.40576	-0.66869	-0.55351	-0.58778	-0.66576	-0.71824			0.468983	-0.4681	-0.40576	-0.59764	-0.6419			0.468988	0.152625	0.002482	-0.06159	-0.49866	0.441739	0.423765	-0.13403	0.159804
0.469572	0.21681	0.215746	0.538319	0.602851	0.469339	-0.15621	-0.2974	-0.40475			0.469566	-0.58795	-0.40555	-0.67187	-0.55317	-0.58905	-0.66376	-0.71787			0.469566	-0.46803	-0.40555	-0.59711	-0.63403			0.469572	0.150689	0.001458	-0.06138	-0.49691	0.44326	0.423181	-0.13384	0.162137
0.470155	0.21794	0.215196	0.538304	0.600635	0.469316	-0.15633	-0.298	-0.40506			0.470149	-0.58835	-0.40467	-0.67511	-0.55325	-0.59084	-0.66177	-0.71822			0.470149	-0.4679	-0.40467	-0.59719	-0.62622			0.470155	0.149283	-0.00119	-0.06166	-0.49706	0.445155	0.423311	-0.13484	0.163273
0.470738	0.21866	0.215592	0.539408	0.59899	0.470653	-0.15563	-0.29806	-0.40708			0.470733	-0.58786	-0.40305	-0.67763	-0.55355	-0.59212	-0.66053	-0.72003			0.470733	-0.4671	-0.40305	-0.59744	-0.62143			0.470738	0.148598	-0.00439	-0.06223	-0.499	0.446721	0.424151	-0.13654	0.162887
0.471322	0.21906	0.217189	0.541042	0.598567	0.472156	-0.15435	-0.29789	-0.41013			0.471316	-0.58632	-0.40109	-0.6794	-0.55417	-0.59223	-0.65993	-0.72285			0.471316	-0.46554	-0.40109	-0.59744	-0.62132			0.471322	0.149026	-0.00653	-0.0634	-0.50198	0.447207	0.425242	-0.13819	0.162193
0.471905	0.21938	0.21954	0.542728	0.598916	0.472948	-0.15323	-0.29766	-0.41255			0.471899	-0.58425	-0.39944	-0.68044	-0.55494	-0.59121	-0.65944	-0.72547			0.471899	-0.46384	-0.39944	-0.59751	-0.62565			0.471905	0.150767	-0.00696	-0.06518	-0.50535	0.446396	0.426093	-0.13922	0.162714
0.472488	0.21995	0.221841	0.544158	0.599415	0.473292	-0.15283	-0.29746	-0.41284			0.472483	-0.58249	-0.39866	-0.68069	-0.55558	-0.58982	-0.65861	-0.7266			0.472483	-0.463	-0.39866	-0.59806	-0.6326			0.472488	0.15311	-0.0063	-0.06708	-0.50848	0.444977	0.426267	-0.13965	0.16467
0.473072	0.22111	0.223425	0.545294	0.599787	0.473838	-0.15313	-0.29742	-0.4106			0.473066	-0.5815	-0.39891	-0.68046	-0.5561	-0.58887	-0.65737	-0.72557			0.473066	-0.46334	-0.39891	-0.59898	-0.63968			0.473072	0.154675	-0.00555	-0.06865	-0.5108	0.443913	0.425469	-0.13989	0.167086
0.473655	0.22285	0.223992	0.546369	0.599974	0.474494	-0.15364	-0.29743	-0.40667			0.473649	-0.58139	-0.39992	-0.68026	-0.55652	-0.58825	-0.65621	-0.72289			0.473649	-0.46428	-0.39992	-0.59978	-0.64478			0.473655	0.154614	-0.00538	-0.0697	-0.51148	0.443595	0.423954	-0.14015	0.169201
0.474238	0.22464	0.223708	0.547515	0.600332	0.474727	-0.15392	-0.29709	-0.40255			0.474233	-0.58203	-0.40099	-0.68029	-0.55658	-0.58696	-0.65577	-0.72008			0.474233	-0.465	-0.40099	-0.59997	-0.64714			0.474238	0.153329	-0.00601	-0.07006	-0.50945	0.443711	0.422342	-0.14046	0.170747
0.474822	0.2256	0.223117	0.548516	0.601142	0.474261	-0.15384	-0.29631	-0.39944			0.474816	-0.58305	-0.40149	-0.68044	-0.55606	-0.58423	-0.6564	-0.71816			0.474816	-0.46494	-0.40149	-0.5992	-0.6474			0.474822	0.151983	-0.00716	-0.0698	-0.50439	0.443823	0.420982	-0.14077	0.171357
0.475405	0.22513	0.222744	0.548912	0.601985	0.473125	-0.15353	-0.2955	-0.39755			0.475399	-0.58391	-0.40119	-0.68043	-0.55504	-0.58049	-0.65799	-0.7169			0.475399	-0.46395	-0.40119	-0.59753	-0.64652			0.475405	0.151424	-0.00828	-0.06917	-0.49762	0.443642	0.419986	-0.14122	0.17063
0.475988	0.22342	0.222595	0.548451	0.602329	0.471458	-0.15334	-0.29526	-0.39613			0.475983	-0.58401	-0.40024	-0.67983	-0.55392	-0.57688	-0.66014	-0.71556			0.475983	-0.46219	-0.40024	-0.59532	-0.64506			0.475988	0.151629	-0.00913	-0.06814	-0.49152	0.442959	0.419722	-0.14215	0.168624
0.476572	0.22129	0.222298	0.547422	0.602139	0.469679	-0.15358	-0.29589	-0.39444			0.476566	-0.58315	-0.39877	-0.67847	-0.55307	-0.57437	-0.66225	-0.71375			0.476566	-0.45997	-0.39877	-0.5929	-0.64322			0.476572	0.151969	-0.00994	-0.06665	-0.48827	0.441658	0.420624	-0.14353	0.165937
0.477155	0.21942	0.221664	0.546486	0.601715	0.4681	-0.15421	-0.29711	-0.39263			0.477149	-0.58178	-0.39667	-0.67644	-0.55242	-0.57335	-0.66374	-0.71161			0.477149	-0.45778	-0.39667	-0.59045	-0.64104			0.477155	0.151992	-0.01086	-0.06524	-0.48864	0.439712	0.422678	-0.14484	0.163315
0.477738	0.21774	0.220942	0.546276	0.601701	0.46654	-0.15486	-0.29837	-0.39166			0.477733	-0.58058	-0.39398	-0.67381	-0.5515	-0.57378	-0.66441	-0.70992			0.477733	-0.45602	-0.39398	-0.58844	-0.63876			0.477738	0.151899	-0.01148	-0.06486	-0.4915	0.4374	0.425316	-0.14573	0.161094
0.478322	0.21593	0.220621	0.547175	0.602977	0.464744	-0.15527	-0.29911	-0.39243			0.478316	-0.57982	-0.39122	-0.67094	-0.5501	-0.57542	-0.66449	-0.70955			0.478316	-0.45481	-0.39122	-0.5875	-0.63718			0.478322	0.152449	-0.01095	-0.06556	-0.4948	0.43527	0.427522	-0.14629	0.159078
0.478905	0.21427	0.221008	0.548954	0.605924	0.463099	-0.15544	-0.29902	-0.39513			0.478899	-0.57923	-0.38916	-0.66863	-0.54878	-0.57783	-0.66443	-0.71067			0.478899	-0.45395	-0.38916	-0.58772	-0.63693			0.478905	0.154209	-0.0089	-0.06625	-0.49674	0.433637	0.428272	-0.14665	0.15699
0.479488	0.21359	0.222069	0.550822	0.609943	0.462116	-0.1554	-0.2983	-0.39911			0.479483	-0.57839	-0.38823	-0.66751	-0.54834	-0.58021	-0.6644	-0.71259			0.479483	-0.45327	-0.38823	-0.58854	-0.63786			0.479488	0.156863	-0.00597	-0.06616	-0.49643	0.432477	0.427406	-0.14666	0.155
0.480072	0.21434	0.223597	0.55206	0.613808	0.461391	-0.15528	-0.29733	-0.40304			0.480066	-0.5772	-0.3885	-0.66727	-0.54901	-0.58173	-0.66433	-0.71444			0.480066	-0.4525	-0.3885	-0.58936	-0.63913			0.480072	0.159406	-0.00325	-0.0656	-0.49456	0.431737	0.425902	-0.14614	0.15355
0.480655	0.21602	0.225138	0.552437	0.616318	0.460082	-0.15546	-0.29635	-0.40567			0.480649	-0.57585	-0.38994	-0.66721	-0.55062	-0.58218	-0.66425	-0.71575			0.480649	-0.45154	-0.38994	-0.59004	-0.63985			0.480655	0.1609	-0.00137	-0.06547	-0.49292	0.431461	0.424924	-0.14507	0.15288
0.481238	0.21771	0.226106	0.552116	0.616798	0.458065	-0.15607	-0.29556	-0.40652			0.481233	-0.57453	-0.39227	-0.66706	-0.55292	-0.5819	-0.66423	-0.71656			0.481233	-0.45073	-0.39227	-0.59042	-0.63953			0.481238	0.160984	-0.00064	-0.06659	-0.49264	0.431686	0.424846	-0.14375	0.15294
0.481822	0.21893	0.226489	0.551557	0.615358	0.455769	-0.1568	-0.29519	-0.40595			0.481816	-0.57315	-0.39481	-0.66691	-0.5553	-0.5812	-0.66423	-0.71717			0.481816	-0.45059	-0.39481	-0.5901	-0.63829			0.481822	0.160086	-0.00105	-0.0691	-0.49334	0.432295	0.425324	-0.14276	0.15382
0.482405	0.21967	0.226958	0.551441	0.612639	0.453274	-0.15728	-0.29536	-0.40483			0.482399	-0.57164	-0.39673	-0.66671	-0.55694	-0.58027	-0.66439	-0.71777			0.482399	-0.45108	-0.39673	-0.58879	-0.63658			0.482405	0.159084	-0.00213	-0.07203	-0.49406	0.433036	0.425916	-0.14267	0.15577
0.482988	0.21997	0.227927	0.552297	0.609585	0.450703	-0.15761	-0.2961	-0.40389			0.482983	-0.57008	-0.39744	-0.66629	-0.55731	-0.57951	-0.66494	-0.7182			0.482983	-0.45159	-0.39744	-0.58675	-0.63476			0.482988	0.158563	-0.00336	-0.07406	-0.49447	0.433785	0.426339	-0.14369	0.158728
0.483572	0.21991	0.229017	0.553843	0.607326	0.44879	-0.15804	-0.29747	-0.40315			0.483566	-0.56868	-0.39704	-0.66561	-0.55645	-0.57947	-0.66581	-0.71805			0.483566	-0.4515	-0.39704	-0.58457	-0.63314			0.483572	0.158353	-0.00462	-0.07494	-0.49491	0.434395	0.426651	-0.14554	0.16217
0.484155	0.21957	0.229403	0.554868	0.606497	0.448133	-0.15865	-0.29941	-0.40234			0.484149	-0.56771	-0.39613	-0.66476	-0.55474	-0.58044	-0.66658	-0.71717			0.484149	-0.45068	-0.39613	-0.58273	-0.63191			0.484155	0.157683	-0.00597	-0.07547	-0.49609	0.434496	0.427199	-0.14762	0.165308
0.484738	0.21903	0.228607	0.554043	0.606604	0.448697	-0.15944	-0.30153	-0.40165			0.484733	-0.56744	-0.39499	-0.66383	-0.5527	-0.58187	-0.66721	-0.71596			0.484733	-0.44947	-0.39499	-0.58136	-0.63111			0.484738	0.156127	-0.00728	-0.07615	-0.49847	0.434086	0.428125	-0.14936	0.167212
0.485322	0.21828	0.227005	0.551007	0.606236	0.450219	-0.1604	-0.30329	-0.40173			0.485316	-0.56767	-0.39323	-0.66281	-0.55059	-0.58294	-0.66804	-0.71518			0.485316	-0.44856	-0.39323	-0.58034	-0.63064			0.485322	0.154092	-0.00835	-0.0763	-0.50188	0.433833	0.429064	-0.15053	0.167441
0.485905	0.21723	0.225529	0.546821	0.604154	0.452231	-0.16144	-0.30428	-0.40259			0.485899	-0.568	-0.39078	-0.66156	-0.54853	-0.58329	-0.66891	-0.71512			0.485899	-0.44849	-0.39078	-0.57943	-0.63041			0.485905	0.152183	-0.00886	-0.07456	-0.50546	0.434221	0.429573	-0.15113	0.166533
0.486488	0.21569	0.22469	0.543305	0.600588	0.453809	-0.16256	-0.3044	-0.40338			0.486483	-0.56814	-0.38817	-0.66003	-0.54664	-0.58326	-0.66881	-0.71544			0.486483	-0.44924	-0.38817	-0.57851	-0.63031			0.486488	0.150734	-0.0088	-0.07051	-0.50829	0.435037	0.429459	-0.15135	0.165466
0.487072	0.21379	0.224104	0.541755	0.597128	0.454051	-0.16392	-0.30402	-0.40333			0.487066	-0.56808	-0.38593	-0.6586	-0.54515	-0.58342	-0.66707	-0.7157			0.487066	-0.45017	-0.38593	-0.5777	-0.63022			0.487072	0.149901	-0.0087	-0.06551	-0.51023	0.435667	0.428817	-0.15164	0.164857
0.487655	0.21223	0.223238	0.542379	0.595121	0.452771	-0.16549	-0.30367	-0.40252			0.487649	-0.56784	-0.38429	-0.65777	-0.54437	-0.58412	-0.66436	-0.71573			0.487649	-0.45086	-0.38429	-0.57724	-0.63016			0.487655	0.149627	-0.00931	-0.06166	-0.51164	0.435579	0.427942	-0.15263	0.164815
0.488238	0.21173	0.2224	0.544535	0.594725	0.450853	-0.16676	-0.30353	-0.40145			0.488233	-0.56754	-0.38323	-0.65768	-0.54461	-0.58517	-0.66211	-0.71556			0.488233	-0.45127	-0.38323	-0.57729	-0.63013			0.488238	0.149855	-0.0107	-0.06064	-0.51239	0.434626	0.427157	-0.15425	0.165
0.488822	0.2126	0.222316	0.546793	0.595373	0.450093	-0.16713	-0.30352	-0.4005			0.488816	-0.5672	-0.38243	-0.65795	-0.54572	-0.58607	-0.66113	-0.7154			0.488816	-0.45115	-0.38243	-0.57779	-0.62997			0.488822	0.150441	-0.01199	-0.06283	-0.5121	0.433218	0.426783	-0.15567	0.164815
0.489405	0.21482	0.223131	0.547422	0.596532	0.452063	-0.1666	-0.30372	-0.39981			0.489399	-0.56659	-0.38131	-0.65819	-0.547	-0.58648	-0.66125	-0.71561			0.489399	-0.45003	-0.38131	-0.57846	-0.6297			0.489405	0.151103	-0.01217	-0.06714	-0.51132	0.432036	0.427137	-0.15614	0.163957
0.489988	0.21799	0.224355	0.545736	0.597956	0.456552	-0.16577	-0.30433	-0.39942			0.489983	-0.56566	-0.37964	-0.65857	-0.54792	-0.58626	-0.66226	-0.71626			0.489983	-0.44825	-0.37964	-0.57884	-0.62946			0.489988	0.151489	-0.01113	-0.07173	-0.51128	0.431481	0.428231	-0.15567	0.162788
0.490572	0.22141	0.225575	0.542803	0.5994	0.461647	-0.16517	-0.30539	-0.39933			0.490566	-0.5648	-0.37787	-0.65997	-0.5487	-0.58561	-0.66434	-0.71687			0.490566	-0.44689	-0.37787	-0.57879	-0.629			0.490572	0.151447	-0.00961	-0.07487	-0.5123	0.431417	0.429629	-0.15469	0.162067
0.491155	0.22436	0.226675	0.540474	0.600178	0.465544	-0.16472	-0.30668	-0.3996			0.491149	-0.5643	-0.37661	-0.66286	-0.54982	-0.58492	-0.66737	-0.71677			0.491149	-0.44637	-0.37661	-0.57866	-0.62779			0.491155	0.15115	-0.00853	-0.07573	-0.51336	0.43148	0.430847	-0.15357	0.162244
0.491738	0.22625	0.227703	0.539869	0.599377	0.467733	-0.16412	-0.30783	-0.40029			0.491733	-0.56387	-0.37613	-0.66665	-0.55127	-0.58451	-0.6706	-0.7159			0.491733	-0.44616	-0.37613	-0.57879	-0.62575			0.491738	0.151112	-0.00861	-0.07473	-0.51329	0.431526	0.43187	-0.1525	0.163157
0.492322	0.22663	0.228639	0.540661	0.596751	0.468515	-0.16331	-0.30852	-0.40132			0.492316	-0.56325	-0.37609	-0.6702	-0.55238	-0.58447	-0.67304	-0.71484			0.492316	-0.4458	-0.37609	-0.57929	-0.6234			0.492322	0.151689	-0.00977	-0.07308	-0.51184	0.431628	0.432881	-0.1516	0.164507
0.492905	0.22538	0.229096	0.541717	0.593426	0.46823	-0.16258	-0.30857	-0.40252			0.492899	-0.56281	-0.3759	-0.67282	-0.55242	-0.58467	-0.67419	-0.71416			0.492899	-0.44539	-0.3759	-0.58018	-0.62138			0.492905	0.152616	-0.01119	-0.0716	-0.50956	0.431867	0.433758	-0.15126	0.166165
0.493488	0.22278	0.228774	0.542268	0.591522	0.467197	-0.16243	-0.30814	-0.40392			0.493483	-0.56306	-0.37553	-0.67417	-0.55106	-0.58479	-0.674	-0.71413			0.493483	-0.44514	-0.37553	-0.58125	-0.62039			0.493488	0.153505	-0.01203	-0.07042	-0.5074	0.431988	0.434158	-0.15207	0.167823
0.494072	0.21979	0.227969	0.542216	0.592937	0.465954	-0.16332	-0.30763	-0.40597			0.494066	-0.5639	-0.37541	-0.67395	-0.54856	-0.58443	-0.67275	-0.71487			0.494066	-0.44472	-0.37541	-0.58197	-0.62073			0.494072	0.154316	-0.01198	-0.06926	-0.50628	0.431574	0.433796	-0.15418	0.169374
0.494655	0.21741	0.227112	0.542044	0.598069	0.465009	-0.16536	-0.30735	-0.40915			0.494649	-0.56468	-0.37557	-0.67231	-0.5456	-0.5836	-0.67092	-0.71628			0.494649	-0.4434	-0.37557	-0.58178	-0.62179			0.494655	0.155154	-0.01132	-0.06799	-0.50652	0.430707	0.4325	-0.15701	0.171269
0.495238	0.21617	0.2262	0.542314	0.605398	0.464152	-0.16816	-0.30738	-0.41351			0.495233	-0.56478	-0.37555	-0.66986	-0.54285	-0.58274	-0.66931	-0.71804			0.495233	-0.44104	-0.37555	-0.58051	-0.62252			0.495238	0.155774	-0.01056	-0.06694	-0.50755	0.429955	0.430333	-0.15959	0.173518
0.495822	0.2161	0.225212	0.543003	0.612248	0.46283	-0.17087	-0.30765	-0.41822			0.495816	-0.5639	-0.37502	-0.6671	-0.5409	-0.58212	-0.66837	-0.71988			0.495816	-0.43856	-0.37502	-0.57838	-0.62244			0.495822	0.155787	-0.01001	-0.06657	-0.50814	0.429713	0.427939	-0.16116	0.175139
0.496405	0.2171	0.224504	0.543566	0.615954	0.461129	-0.17261	-0.30798	-0.42193			0.496399	-0.56219	-0.37436	-0.66424	-0.5402	-0.58146	-0.66767	-0.72129			0.496399	-0.43721	-0.37436	-0.57581	-0.62182			0.496405	0.155322	-0.00973	-0.06699	-0.50739	0.429735	0.426303	-0.1616	0.175217
0.496988	0.21895	0.22449	0.543757	0.614949	0.459635	-0.17278	-0.30814	-0.42388			0.496983	-0.56003	-0.37404	-0.66169	-0.5407	-0.58035	-0.66653	-0.72149			0.496983	-0.43736	-0.37404	-0.57338	-0.62115			0.496988	0.15528	-0.00938	-0.06787	-0.50552	0.429459	0.426013	-0.16119	0.173499
0.497572	0.22068	0.225151	0.543715	0.609422	0.458713	-0.17146	-0.30797	-0.42427			0.497566	-0.55784	-0.374	-0.6603	-0.54184	-0.57894	-0.6649	-0.72016			0.497566	-0.43811	-0.374	-0.57164	-0.62067			0.497572	0.156546	-0.0083	-0.06867	-0.50318	0.428728	0.426963	-0.16042	0.170347
0.498155	0.22105	0.226111	0.543441	0.601277	0.458535	-0.16947	-0.30758	-0.42372			0.498149	-0.55598	-0.37379	-0.66055	-0.54295	-0.57778	-0.66325	-0.71783			0.498149	-0.43829	-0.37379	-0.57084	-0.62042			0.498155	0.158973	-0.00629	-0.06901	-0.50059	0.427992	0.428672	-0.15976	0.1667
0.498738	0.21961	0.2268	0.542812	0.593263	0.459262	-0.1678	-0.30716	-0.42241			0.498733	-0.55465	-0.37332	-0.66213	-0.54349	-0.57723	-0.662	-0.71516			0.498733	-0.43771	-0.37332	-0.5708	-0.62037			0.498738	0.161505	-0.00429	-0.0688	-0.49778	0.427829	0.430717	-0.15921	0.163538
0.499322	0.21694	0.226432	0.542007	0.587642	0.460827	-0.16708	-0.30687	-0.42039			0.499316	-0.55384	-0.37292	-0.66435	-0.54317	-0.57727	-0.66134	-0.71257			0.499316	-0.43704	-0.37292	-0.57104	-0.62049			0.499322	0.16315	-0.00364	-0.06804	-0.49513	0.428342	0.432966	-0.15847	0.161159
0.499905	0.21388	0.224607	0.541526	0.58546	0.462563	-0.16737	-0.30674	-0.41823			0.499899	-0.55359	-0.37289	-0.66657	-0.54205	-0.5777	-0.66137	-0.71074			0.499899	-0.43684	-0.37289	-0.57114	-0.62072			0.499905	0.163624	-0.00479	-0.06681	-0.49351	0.429001	0.43539	-0.15752	0.15945
0.500488	0.21125	0.22193	0.541759	0.58664	0.463668	-0.16832	-0.3068	-0.41692			0.500483	-0.55401	-0.37315	-0.66833	-0.54068	-0.57821	-0.66206	-0.71042			0.500483	-0.43715	-0.37315	-0.571	-0.62079			0.500488	0.163331	-0.00675	-0.06553	-0.49363	0.429142	0.437631	-0.15674	0.15856
0.501072	0.20964	0.219606	0.542709	0.590176	0.464152	-0.16938	-0.30735	-0.41675			0.501066	-0.55499	-0.37344	-0.66951	-0.53987	-0.57844	-0.66322	-0.71173			0.501066	-0.43769	-0.37344	-0.57061	-0.62039			0.501072	0.162917	-0.00804	-0.06482	-0.49516	0.428678	0.439082	-0.15642	0.158664
0.501655	0.20908	0.218767	0.543966	0.594488	0.464519	-0.17023	-0.30859	-0.41707			0.501649	-0.5562	-0.37371	-0.67033	-0.54025	-0.57826	-0.66452	-0.71397			0.501649	-0.43835	-0.37371	-0.57005	-0.61957			0.501655	0.162907	-0.00769	-0.06504	-0.49676	0.428165	0.43922	-0.15665	0.159297
0.502238	0.20918	0.219918	0.544963	0.598282	0.464757	-0.17094	-0.31027	-0.41708			0.502233	-0.55743	-0.37422	-0.67098	-0.54189	-0.578	-0.66592	-0.71584			0.502233	-0.43909	-0.37422	-0.56953	-0.61869			0.502238	0.163438	-0.00589	-0.06601	-0.49712	0.428131	0.438013	-0.15752	0.159446
0.502822	0.20982	0.222474	0.545494	0.601244	0.464562	-0.1717	-0.31184	-0.41651			0.502816	-0.55861	-0.37521	-0.67156	-0.54456	-0.57827	-0.66748	-0.71612			0.502816	-0.43962	-0.37521	-0.56944	-0.61822			0.502822	0.16429	-0.00377	-0.06723	-0.49577	0.428549	0.436186	-0.15888	0.158505
0.503405	0.21153	0.225161	0.545895	0.603438	0.464068	-0.1726	-0.31279	-0.41561			0.503399	-0.55965	-0.37638	-0.67217	-0.54807	-0.57937	-0.66873	-0.71437			0.503399	-0.43938	-0.37638	-0.57012	-0.61857			0.503405	0.165049	-0.00243	-0.0681	-0.49314	0.429107	0.434872	-0.1604	0.15685
0.503988	0.21455	0.227136	0.546784	0.604486	0.463714	-0.1735	-0.31305	-0.41479			0.503983	-0.56037	-0.37698	-0.67282	-0.55216	-0.58081	-0.66877	-0.71111			0.503983	-0.438	-0.37698	-0.57131	-0.61983			0.503988	0.165408	-0.00232	-0.06817	-0.4903	0.42946	0.434806	-0.16183	0.15558
0.504572	0.21804	0.228416	0.548395	0.603885	0.463681	-0.17406	-0.31291	-0.41416			0.504566	-0.56061	-0.37648	-0.67316	-0.55617	-0.58173	-0.66709	-0.7075			0.504566	-0.43558	-0.37648	-0.57218	-0.62153			0.504572	0.165314	-0.00351	-0.06762	-0.48845	0.429405	0.436069	-0.16331	0.15567
0.505155	0.22057	0.229315	0.550076	0.601742	0.463733	-0.17387	-0.3127	-0.41361			0.505149	-0.56028	-0.37511	-0.6727	-0.55936	-0.58161	-0.664	-0.70471			0.505149	-0.43267	-0.37511	-0.57207	-0.62307			0.505155	0.164896	-0.00581	-0.06734	-0.48831	0.429208	0.438386	-0.16486	0.15739
0.505738	0.22124	0.229971	0.550896	0.598846	0.463714	-0.17262	-0.31265	-0.41311			0.505733	-0.55926	-0.37338	-0.67138	-0.56125	-0.58076	-0.66051	-0.70347			0.505733	-0.42982	-0.37338	-0.57105	-0.62404			0.505738	0.164355	-0.00836	-0.06791	-0.49016	0.429527	0.441388	-0.1661	0.159976
0.506322	0.22	0.23019	0.55064	0.595964	0.464017	-0.17038	-0.31295	-0.41302			0.506316	-0.55754	-0.37155	-0.66968	-0.56163	-0.58008	-0.65778	-0.70408			0.506316	-0.42733	-0.37155	-0.56975	-0.6242			0.506322	0.163769	-0.01003	-0.069	-0.49406	0.430667	0.444656	-0.16667	0.162188
0.506905	0.21765	0.229539	0.549895	0.593501	0.46533	-0.16755	-0.31387	-0.4137			0.506899	-0.5557	-0.36977	-0.66829	-0.56039	-0.58022	-0.65639	-0.7059			0.506899	-0.42558	-0.36977	-0.56908	-0.62354			0.506905	0.16287	-0.01049	-0.06983	-0.49946	0.432126	0.447754	-0.16662	0.163124
0.507488	0.21534	0.227722	0.549308	0.592123	0.4679	-0.16477	-0.31551	-0.41503			0.507483	-0.55468	-0.36831	-0.66788	-0.55772	-0.58108	-0.65622	-0.70765			0.507483	-0.42493	-0.36831	-0.56957	-0.62225			0.507488	0.16125	-0.01038	-0.06984	-0.50449	0.432928	0.45033	-0.16635	0.162678
0.508072	0.21377	0.224984	0.548986	0.59296	0.471015	-0.16276	-0.31737	-0.41664			0.508066	-0.55497	-0.36751	-0.6689	-0.5542	-0.58216	-0.65714	-0.7088			0.508066	-0.42533	-0.36751	-0.57087	-0.62063			0.508072	0.158832	-0.01053	-0.06896	-0.50682	0.432517	0.452168	-0.16616	0.161262
0.508655	0.21306	0.221943	0.548549	0.596453	0.473316	-0.16209	-0.3188	-0.41847			0.508649	-0.55636	-0.36743	-0.67129	-0.55067	-0.58318	-0.65924	-0.70986			0.508649	-0.4262	-0.36743	-0.57207	-0.61914			0.508655	0.15603	-0.01124	-0.06766	-0.50539	0.431194	0.453188	-0.16624	0.159734
0.509238	0.2131	0.219368	0.547915	0.601384	0.473688	-0.16282	-0.3199	-0.4205			0.509233	-0.55817	-0.36762	-0.67461	-0.54779	-0.58413	-0.6624	-0.71142			0.509233	-0.42679	-0.36762	-0.57232	-0.61815			0.509238	0.153561	-0.01232	-0.06659	-0.50107	0.429635	0.453496	-0.16673	0.159022
0.509822	0.21389	0.217817	0.547734	0.605538	0.472016	-0.16416	-0.32133	-0.42237			0.509816	-0.55965	-0.36765	-0.67811	-0.54593	-0.58496	-0.66598	-0.71343			0.509816	-0.42687	-0.36765	-0.57104	-0.61761			0.509822	0.152113	-0.01361	-0.06621	-0.49568	0.428306	0.453485	-0.16747	0.15932
0.510405	0.21566	0.217436	0.548586	0.607097	0.469209	-0.16496	-0.32329	-0.42351			0.510399	-0.56023	-0.36749	-0.68087	-0.54535	-0.58551	-0.66925	-0.71551			0.510399	-0.4269	-0.36749	-0.5684	-0.61725			0.510405	0.151992	-0.01498	-0.06682	-0.49114	0.427299	0.453497	-0.16792	0.160083
0.510988	0.21852	0.218176	0.54997	0.605705	0.466783	-0.1646	-0.3251	-0.42381			0.510983	-0.56001	-0.36755	-0.68221	-0.54628	-0.58594	-0.67192	-0.71746			0.510983	-0.42737	-0.36755	-0.56562	-0.61701			0.510988	0.153091	-0.01578	-0.06839	-0.4887	0.426338	0.453369	-0.16773	0.160722
0.511572	0.22174	0.219895	0.550784	0.60267	0.466126	-0.16329	-0.32599	-0.42385			0.511566	-0.55946	-0.36826	-0.68207	-0.54838	-0.58647	-0.674	-0.71943			0.511566	-0.42811	-0.36826	-0.56414	-0.61702			0.511572	0.154963	-0.01515	-0.0702	-0.4888	0.425289	0.452792	-0.16697	0.161085
0.512155	0.22383	0.222139	0.550682	0.600047	0.467449	-0.1618	-0.32585	-0.4242			0.512149	-0.55876	-0.3697	-0.68087	-0.55102	-0.58683	-0.67538	-0.72143			0.512149	-0.42858	-0.3697	-0.56465	-0.61723			0.512155	0.15677	-0.01296	-0.07109	-0.49135	0.424631	0.451938	-0.16592	0.161536
0.512738	0.22411	0.22409	0.550328	0.598856	0.469344	-0.16096	-0.32515	-0.4247			0.512733	-0.55787	-0.3715	-0.6793	-0.55389	-0.58659	-0.67578	-0.72301			0.512733	-0.42868	-0.3715	-0.56692	-0.61765			0.512738	0.157799	-0.01	-0.07045	-0.49554	0.424811	0.451433	-0.16484	0.162416
0.513322	0.22332	0.224951	0.550254	0.598427	0.469646	-0.16113	-0.32421	-0.42428			0.513316	-0.55702	-0.37305	-0.67801	-0.55671	-0.58582	-0.67504	-0.7236			0.513316	-0.4288	-0.37305	-0.57004	-0.61842			0.513322	0.157957	-0.00747	-0.06861	-0.49985	0.425454	0.45182	-0.1639	0.163539
0.513905	0.22235	0.224499	0.550416	0.597537	0.467458	-0.16187	-0.32314	-0.42202			0.513899	-0.55661	-0.37377	-0.67735	-0.55879	-0.58501	-0.67323	-0.72289			0.513899	-0.42917	-0.37377	-0.57297	-0.61952			0.513905	0.157505	-0.00639	-0.0667	-0.5028	0.425735	0.45299	-0.16308	0.164498
0.514488	0.22153	0.223303	0.550784	0.595866	0.46377	-0.16232	-0.32202	-0.41802			0.514483	-0.55689	-0.37356	-0.67715	-0.55957	-0.58484	-0.67058	-0.72105			0.514483	-0.42971	-0.37356	-0.57512	-0.62079			0.514488	0.15684	-0.00689	-0.06599	-0.50366	0.42532	0.454275	-0.16232	0.164876
0.515072	0.22101	0.222354	0.551511	0.594045	0.460156	-0.1621	-0.32109	-0.41358			0.515066	-0.55788	-0.37266	-0.67686	-0.55903	-0.58594	-0.66759	-0.71881			0.515066	-0.43022	-0.37266	-0.57644	-0.6221			0.515072	0.156333	-0.00843	-0.06677	-0.50296	0.424495	0.455205	-0.16181	0.164144
0.515655	0.22071	0.222479	0.552297	0.592778	0.457605	-0.16157	-0.32068	-0.41036			0.515649	-0.55931	-0.37144	-0.67613	-0.55761	-0.58842	-0.66509	-0.71719			0.515649	-0.43042	-0.37144	-0.57726	-0.62348			0.515655	0.156141	-0.01033	-0.06801	-0.50199	0.423578	0.455941	-0.1619	0.162263
0.516238	0.22025	0.223937	0.552307	0.592085	0.456538	-0.16104	-0.32086	-0.40933			0.516233	-0.56086	-0.37027	-0.67517	-0.55607	-0.59175	-0.66388	-0.71675			0.516233	-0.43025	-0.37027	-0.57769	-0.62495			0.516238	0.156216	-0.01184	-0.0688	-0.50141	0.422797	0.456628	-0.16284	0.160088
0.516822	0.21969	0.22626	0.550957	0.59155	0.456883	-0.16049	-0.32142	-0.41021			0.516816	-0.56233	-0.36943	-0.67433	-0.55523	-0.59495	-0.66411	-0.7175			0.516816	-0.42995	-0.36943	-0.57753	-0.6263			0.516822	0.156393	-0.01217	-0.06961	-0.50073	0.422476	0.45707	-0.16428	0.15863
0.517405	0.21976	0.228527	0.548749	0.591177	0.457758	-0.15993	-0.32223	-0.41203			0.517399	-0.56357	-0.36903	-0.6739	-0.55548	-0.59715	-0.66538	-0.71914			0.517399	-0.42983	-0.36903	-0.57682	-0.62715			0.517405	0.156527	-0.01095	-0.07133	-0.49924	0.422926	0.457171	-0.16528	0.15833
0.517988	0.22095	0.229953	0.547054	0.591545	0.457912	-0.15964	-0.32332	-0.41415			0.517983	-0.5645	-0.36917	-0.67434	-0.55686	-0.59794	-0.66726	-0.72095			0.517983	-0.42986	-0.36917	-0.57609	-0.62714			0.517988	0.156849	-0.00862	-0.07389	-0.49702	0.424221	0.457194	-0.16518	0.158901
0.518572	0.2231	0.230283	0.546723	0.592937	0.456947	-0.15987	-0.32471	-0.41658			0.518566	-0.56497	-0.36984	-0.6761	-0.55907	-0.59735	-0.66947	-0.72181			0.518566	-0.42964	-0.36984	-0.57569	-0.6262			0.518572	0.15785	-0.00613	-0.07643	-0.49499	0.426025	0.457457	-0.16408	0.159771
0.519155	0.22544	0.229734	0.547375	0.594614	0.45591	-0.16044	-0.32624	-0.41946			0.519149	-0.56452	-0.37062	-0.67905	-0.56161	-0.59579	-0.67167	-0.72078			0.519149	-0.42886	-0.37062	-0.57545	-0.62441			0.519155	0.159671	-0.00435	-0.07808	-0.49426	0.427709	0.458089	-0.16258	0.160586
0.519738	0.22695	0.228607	0.547944	0.595149	0.456171	-0.16078	-0.32747	-0.42262			0.519733	-0.56278	-0.37085	-0.68235	-0.56408	-0.59393	-0.67343	-0.7178			0.519733	-0.42775	-0.37085	-0.57527	-0.62178			0.519738	0.161724	-0.00353	-0.07848	-0.49526	0.428887	0.459104	-0.16148	0.161191
0.520322	0.22698	0.227136	0.547766	0.593892	0.458126	-0.16044	-0.32792	-0.42525			0.520316	-0.56035	-0.3703	-0.68515	-0.56667	-0.59265	-0.67445	-0.71369			0.520316	-0.42689	-0.3703	-0.57533	-0.61844			0.520322	0.163103	-0.0033	-0.07782	-0.49745	0.429757	0.460551	-0.16123	0.161467
0.520905	0.22567	0.225692	0.547031	0.591768	0.461121	-0.15974	-0.32746	-0.42611			0.520899	-0.55856	-0.36945	-0.68721	-0.56959	-0.59278	-0.67455	-0.70959			0.520899	-0.42681	-0.36945	-0.57575	-0.61525			0.520905	0.163229	-0.00305	-0.07643	-0.49979	0.430921	0.462283	-0.16165	0.161401
0.521488	0.22393	0.224486	0.546239	0.590687	0.464282	-0.15925	-0.3265	-0.42457			0.521483	-0.55823	-0.36894	-0.68903	-0.57233	-0.5946	-0.67379	-0.70665			0.521483	-0.42773	-0.36894	-0.57643	-0.6137			0.521488	0.162013	-0.00276	-0.0746	-0.50139	0.432797	0.463834	-0.16231	0.160991
0.522072	0.2227	0.223159	0.545461	0.592154	0.466824	-0.1589	-0.32554	-0.42127			0.522066	-0.55898	-0.36894	-0.69116	-0.57408	-0.5977	-0.67251	-0.70568			0.522066	-0.4294	-0.36894	-0.57709	-0.61468			0.522072	0.159569	-0.00356	-0.07263	-0.5017	0.435134	0.464899	-0.16302	0.160121
0.522655	0.22199	0.221394	0.544516	0.59622	0.468095	-0.15823	-0.32489	-0.41777			0.522649	-0.55958	-0.36914	-0.69352	-0.57459	-0.60124	-0.67091	-0.70647			0.522649	-0.43116	-0.36914	-0.57733	-0.6178			0.522655	0.156202	-0.00667	-0.07093	-0.50071	0.436965	0.465702	-0.16383	0.158751
0.523238	0.22124	0.219583	0.543436	0.601458	0.467923	-0.15722	-0.3246	-0.41571			0.523233	-0.55917	-0.36926	-0.69555	-0.57429	-0.60454	-0.66909	-0.70806			0.523233	-0.43254	-0.36926	-0.57716	-0.622			0.523238	0.152794	-0.01192	-0.0696	-0.49931	0.437348	0.466657	-0.16473	0.15728
0.523822	0.22028	0.218441	0.542705	0.60578	0.466959	-0.15626	-0.32464	-0.41628			0.523816	-0.55793	-0.36905	-0.69667	-0.57351	-0.60727	-0.66748	-0.70974			0.523816	-0.43348	-0.36905	-0.57711	-0.62616			0.523822	0.150553	-0.0175	-0.06866	-0.4989	0.43631	0.467947	-0.16553	0.15653
0.524405	0.21917	0.218274	0.542919	0.607624	0.466056	-0.15564	-0.325	-0.41963			0.524399	-0.55651	-0.36835	-0.6965	-0.57242	-0.6092	-0.66657	-0.71128			0.524399	-0.43413	-0.36835	-0.57772	-0.62948			0.524405	0.150106	-0.02141	-0.06843	-0.50005	0.434883	0.469533	-0.16589	0.15709
0.524988	0.21763	0.218721	0.544414	0.607237	0.4656	-0.15545	-0.32537	-0.42465			0.524983	-0.55558	-0.36728	-0.69519	-0.57131	-0.61017	-0.66608	-0.71252			0.524983	-0.43453	-0.36728	-0.57911	-0.63174			0.524988	0.151014	-0.02297	-0.06919	-0.50181	0.434217	0.471247	-0.16554	0.158677
0.525572	0.21554	0.219266	0.546807	0.606362	0.465874	-0.15581	-0.32538	-0.4296			0.525566	-0.55562	-0.36629	-0.69335	-0.57063	-0.61022	-0.66527	-0.71357			0.525566	-0.43476	-0.36629	-0.58102	-0.63325			0.525572	0.152221	-0.02291	-0.0706	-0.5026	0.434813	0.47275	-0.16442	0.160409
0.526155	0.21364	0.219685	0.548959	0.606185	0.467244	-0.15664	-0.32514	-0.43317			0.526149	-0.55655	-0.36576	-0.69165	-0.57061	-0.60966	-0.66415	-0.71484			0.526149	-0.43482	-0.36576	-0.58303	-0.63434			0.526155	0.153077	-0.02204	-0.07157	-0.50145	0.436613	0.473768	-0.16271	0.161713
0.526738	0.21315	0.220038	0.54948	0.606092	0.469442	-0.15757	-0.32508	-0.43477			0.526733	-0.5577	-0.36555	-0.69025	-0.57109	-0.60876	-0.66322	-0.71636			0.526733	-0.4346	-0.36555	-0.58474	-0.6351			0.526738	0.15385	-0.0203	-0.07113	-0.49857	0.439125	0.474305	-0.1607	0.162538
0.527322	0.21467	0.220481	0.54778	0.604867	0.471547	-0.1582	-0.32544	-0.43467			0.527316	-0.5584	-0.36528	-0.68926	-0.57167	-0.60761	-0.66263	-0.71779			0.527316	-0.43402	-0.36528	-0.58578	-0.63555			0.527322	0.155103	-0.01744	-0.06939	-0.495	0.441564	0.474742	-0.1588	0.162905
0.527905	0.21765	0.221249	0.544582	0.602498	0.472804	-0.15797	-0.32627	-0.43359			0.527899	-0.55855	-0.36482	-0.68907	-0.5718	-0.60638	-0.66224	-0.71905			0.527899	-0.43322	-0.36482	-0.58585	-0.63591			0.527905	0.156863	-0.01389	-0.06754	-0.49205	0.443332	0.47557	-0.15739	0.162872
0.528488	0.22091	0.22261	0.541313	0.600239	0.473158	-0.15643	-0.32748	-0.43207			0.528483	-0.5585	-0.36443	-0.69012	-0.57134	-0.60554	-0.66211	-0.72031			0.528483	-0.43259	-0.36443	-0.58486	-0.63621			0.528488	0.158689	-0.0104	-0.06661	-0.49047	0.444522	0.47703	-0.15662	0.162505
0.529072	0.22348	0.224313	0.539207	0.59935	0.473302	-0.1538	-0.32869	-0.43042			0.529066	-0.55882	-0.36448	-0.69252	-0.57118	-0.60564	-0.66229	-0.7212			0.529066	-0.43268	-0.36448	-0.58287	-0.6359			0.529072	0.160015	-0.00744	-0.06676	-0.4902	0.445748	0.478861	-0.15638	0.161695
0.529655	0.2249	0.225319	0.53877	0.600169	0.473921	-0.15096	-0.32931	-0.429			0.529649	-0.55987	-0.36503	-0.69588	-0.57249	-0.60661	-0.66276	-0.72104			0.529649	-0.43347	-0.36503	-0.58022	-0.63419			0.529655	0.160337	-0.00552	-0.06774	-0.49048	0.447336	0.480543	-0.15644	0.160395
0.530238	0.22526	0.224648	0.539631	0.60246	0.474834	-0.14877	-0.32899	-0.4282			0.530233	-0.5616	-0.36583	-0.69934	-0.57522	-0.60776	-0.66353	-0.71972			0.530233	-0.43429	-0.36583	-0.57779	-0.63128			0.530238	0.15927	-0.00568	-0.06938	-0.49032	0.448964	0.481812	-0.15651	0.1589
0.530822	0.22505	0.222437	0.540973	0.605673	0.475249	-0.14758	-0.32789	-0.42808			0.530816	-0.56393	-0.36698	-0.70192	-0.57825	-0.60858	-0.66453	-0.71775			0.530816	-0.43483	-0.36698	-0.57683	-0.62877			0.530822	0.156956	-0.00839	-0.07162	-0.48909	0.450124	0.482855	-0.15622	0.1573
0.531405	0.22473	0.219811	0.542384	0.608741	0.474638	-0.14746	-0.32651	-0.42833			0.531399	-0.56676	-0.36894	-0.70301	-0.58054	-0.60911	-0.66551	-0.71573			0.531399	-0.43553	-0.36894	-0.57794	-0.62849			0.531405	0.154409	-0.01255	-0.07428	-0.48712	0.450869	0.48395	-0.15534	0.1553
0.531988	0.22438	0.217892	0.54393	0.610339	0.473125	-0.1483	-0.32531	-0.42841			0.531983	-0.56964	-0.37181	-0.70291	-0.58142	-0.60954	-0.66633	-0.71422			0.531983	-0.4366	-0.37181	-0.58039	-0.63084			0.531988	0.152836	-0.01633	-0.07692	-0.48572	0.451714	0.484944	-0.15398	0.15299
0.532572	0.22395	0.217305	0.54535	0.609617	0.471007	-0.14972	-0.32452	-0.42776			0.532566	-0.57184	-0.37489	-0.70254	-0.58056	-0.60999	-0.66711	-0.71367			0.532566	-0.43758	-0.37489	-0.58268	-0.63471			0.532572	0.152439	-0.01861	-0.07897	-0.48599	0.452767	0.485391	-0.15237	0.15128
0.533155	0.22362	0.218055	0.545992	0.606525	0.468151	-0.15134	-0.32421	-0.42619			0.533149	-0.5728	-0.37722	-0.70262	-0.57848	-0.61059	-0.66787	-0.71404			0.533149	-0.43805	-0.37722	-0.58428	-0.63849			0.533155	0.152365	-0.0193	-0.0803	-0.48786	0.453639	0.485169	-0.15096	0.15127
0.533738	0.22376	0.219671	0.545797	0.601812	0.464431	-0.15303	-0.32437	-0.42433			0.533733	-0.57251	-0.37812	-0.70323	-0.57648	-0.61151	-0.66846	-0.71489			0.533733	-0.43799	-0.37812	-0.58596	-0.6411			0.533738	0.151885	-0.01882	-0.08115	-0.49043	0.454335	0.484715	-0.15027	0.15344
0.534322	0.22445	0.221631	0.545536	0.596625	0.460199	-0.15453	-0.32464	-0.4234			0.534316	-0.57151	-0.37753	-0.7042	-0.57572	-0.61285	-0.669	-0.71595			0.534316	-0.43754	-0.37753	-0.58828	-0.64238			0.534322	0.151065	-0.01775	-0.08162	-0.49276	0.455298	0.484672	-0.15055	0.15735
0.534905	0.22484	0.223569	0.545694	0.59214	0.456059	-0.15535	-0.32445	-0.42453			0.534899	-0.57058	-0.376	-0.70546	-0.57659	-0.61438	-0.66978	-0.71722			0.534899	-0.43683	-0.376	-0.59076	-0.64293			0.534905	0.150297	-0.01631	-0.08155	-0.49436	0.456697	0.48548	-0.15133	0.161764
0.535488	0.22375	0.225091	0.545918	0.589328	0.452473	-0.15507	-0.32348	-0.42799			0.535483	-0.56996	-0.37447	-0.70685	-0.57876	-0.61574	-0.67082	-0.7189			0.535483	-0.43621	-0.37447	-0.59257	-0.64354			0.535488	0.149668	-0.01466	-0.0807	-0.4953	0.458212	0.487134	-0.15187	0.165355
0.536072	0.22108	0.22579	0.545755	0.588452	0.449651	-0.15373	-0.32202	-0.43313			0.536066	-0.56948	-0.37379	-0.70797	-0.58139	-0.61667	-0.67178	-0.72116			0.536066	-0.43631	-0.37379	-0.59335	-0.64473			0.536072	0.148942	-0.01327	-0.07914	-0.49611	0.459566	0.489097	-0.15174	0.16739
0.536655	0.21787	0.22551	0.545284	0.588904	0.447663	-0.15177	-0.32083	-0.43863			0.536649	-0.56946	-0.37429	-0.7085	-0.58361	-0.61725	-0.67209	-0.72386			0.536649	-0.43746	-0.37429	-0.59358	-0.64648			0.536655	0.148044	-0.01263	-0.07749	-0.49759	0.460735	0.490454	-0.15103	0.167935
0.537238	0.21518	0.224477	0.544801	0.589645	0.446727	-0.14965	-0.32049	-0.44292			0.537233	-0.57064	-0.37575	-0.70868	-0.58466	-0.61764	-0.67152	-0.72627			0.537233	-0.43936	-0.37575	-0.59422	-0.64856			0.537238	0.147429	-0.01291	-0.07624	-0.50032	0.461869	0.490447	-0.1501	0.167534
0.537822	0.21345	0.223005	0.544432	0.590101	0.447131	-0.1477	-0.32097	-0.44484			0.537816	-0.57324	-0.37756	-0.70897	-0.5844	-0.61786	-0.67043	-0.72736			0.537816	-0.44135	-0.37756	-0.59584	-0.65074			0.537822	0.147601	-0.01398	-0.07517	-0.50378	0.463085	0.489237	-0.14937	0.166696
0.538405	0.21274	0.221375	0.544531	0.590609	0.448906	-0.14627	-0.32182	-0.44422			0.538399	-0.57665	-0.37911	-0.70945	-0.58353	-0.61799	-0.66939	-0.72627			0.538399	-0.44291	-0.37911	-0.59804	-0.65258			0.538405	0.148593	-0.01528	-0.07361	-0.50665	0.464453	0.487867	-0.14899	0.165522
0.538988	0.21295	0.219937	0.545639	0.591876	0.451681	-0.14562	-0.32253	-0.44179			0.538983	-0.57996	-0.38006	-0.70983	-0.58296	-0.61832	-0.66851	-0.723			0.538983	-0.44398	-0.38006	-0.59994	-0.65349			0.538988	0.150107	-0.01608	-0.07141	-0.5079	0.466032	0.487359	-0.14861	0.164079
0.539572	0.2139	0.219052	0.547227	0.59384	0.454936	-0.14566	-0.32276	-0.43862			0.539566	-0.58257	-0.38059	-0.71003	-0.58307	-0.61899	-0.66765	-0.71855			0.539566	-0.44479	-0.38059	-0.60117	-0.65337			0.539572	0.151951	-0.01626	-0.06927	-0.50731	0.467861	0.488089	-0.14755	0.162961
0.540155	0.21546	0.218856	0.547809	0.595633	0.458131	-0.14618	-0.32241	-0.43553			0.540149	-0.58449	-0.38118	-0.71026	-0.58388	-0.62004	-0.66687	-0.71445			0.540149	-0.44556	-0.38118	-0.60204	-0.65275			0.540155	0.154195	-0.01618	-0.06819	-0.50546	0.469892	0.490018	-0.14528	0.16291
0.540738	0.21716	0.219196	0.546761	0.596471	0.460813	-0.14713	-0.3217	-0.43303			0.540733	-0.58597	-0.382	-0.71059	-0.58548	-0.62175	-0.66653	-0.71174			0.540733	-0.44626	-0.382	-0.60286	-0.65216			0.540738	0.156756	-0.01593	-0.06837	-0.50354	0.472048	0.492975	-0.14178	0.16386
0.541322	0.21836	0.219913	0.545005	0.596155	0.46282	-0.14829	-0.32102	-0.43143			0.541316	-0.58705	-0.38263	-0.71073	-0.58777	-0.62433	-0.66701	-0.7108			0.541316	-0.44692	-0.38263	-0.60359	-0.65196			0.541322	0.158968	-0.01517	-0.06928	-0.50252	0.474261	0.496413	-0.1376	0.164796
0.541905	0.21873	0.221008	0.543762	0.595084	0.464105	-0.14882	-0.3206	-0.43057			0.541899	-0.58799	-0.38273	-0.71032	-0.59008	-0.62731	-0.66844	-0.71157			0.541899	-0.44765	-0.38273	-0.60425	-0.65266			0.541905	0.160063	-0.0135	-0.07048	-0.50265	0.476405	0.499618	-0.13357	0.164786
0.542488	0.21806	0.222316	0.54352	0.593854	0.464603	-0.14784	-0.32041	-0.42994			0.542483	-0.58946	-0.38256	-0.70931	-0.59147	-0.62968	-0.6704	-0.71345			0.542483	-0.4485	-0.38256	-0.60505	-0.65455			0.542488	0.159839	-0.01101	-0.0719	-0.50349	0.478262	0.502286	-0.13036	0.163702
0.543072	0.21636	0.223303	0.543995	0.592727	0.464446	-0.14538	-0.32034	-0.42941			0.543066	-0.5916	-0.38252	-0.70826	-0.59151	-0.63073	-0.67199	-0.71552			0.543066	-0.44952	-0.38252	-0.60615	-0.6572			0.543072	0.158647	-0.00843	-0.07342	-0.50428	0.479653	0.504408	-0.1284	0.161876
0.543655	0.21441	0.223433	0.544563	0.592113	0.464133	-0.14239	-0.32036	-0.42951			0.543649	-0.59369	-0.38271	-0.70814	-0.59077	-0.63035	-0.67226	-0.71717			0.543649	-0.4509	-0.38271	-0.60768	-0.65977			0.543655	0.156886	-0.00694	-0.07477	-0.50472	0.480499	0.505785	-0.12798	0.159739
0.544238	0.21328	0.222711	0.54495	0.593048	0.464282	-0.14001	-0.32039	-0.43051			0.544233	-0.59511	-0.38325	-0.70943	-0.59025	-0.62894	-0.67095	-0.7184			0.544233	-0.45281	-0.38325	-0.60972	-0.6616			0.544238	0.154893	-0.00738	-0.07564	-0.50529	0.480742	0.506118	-0.12907	0.15783
0.544822	0.2135	0.221878	0.545453	0.596294	0.465674	-0.13887	-0.32043	-0.43191			0.544816	-0.59563	-0.38437	-0.7115	-0.59052	-0.62724	-0.66864	-0.71946			0.544816	-0.45497	-0.38437	-0.61191	-0.66252			0.544822	0.153151	-0.00954	-0.07573	-0.50652	0.480607	0.505399	-0.13097	0.15659
0.545405	0.21526	0.221636	0.546384	0.601263	0.468958	-0.13889	-0.32057	-0.433			0.545399	-0.59522	-0.38589	-0.71359	-0.59142	-0.62588	-0.66639	-0.72059			0.545399	-0.45687	-0.38589	-0.61369	-0.66287			0.545405	0.152095	-0.01255	-0.075	-0.50822	0.480628	0.503963	-0.13255	0.15597
0.545988	0.21827	0.222153	0.547669	0.606241	0.473381	-0.13931	-0.32073	-0.43353			0.545983	-0.59417	-0.38723	-0.71559	-0.59237	-0.62518	-0.66522	-0.72186			0.545983	-0.45828	-0.38723	-0.61501	-0.66299			0.545988	0.151871	-0.01518	-0.07397	-0.5097	0.481146	0.502287	-0.13308	0.15567
0.546572	0.22146	0.223219	0.548735	0.609556	0.476939	-0.13942	-0.32071	-0.43366			0.546566	-0.59302	-0.38791	-0.71713	-0.59278	-0.62516	-0.6656	-0.72317			0.546566	-0.45918	-0.38791	-0.61606	-0.66303			0.546572	0.152244	-0.01634	-0.07332	-0.51082	0.482159	0.500968	-0.13275	0.15542
0.547155	0.22356	0.224384	0.549001	0.610683	0.478401	-0.13928	-0.32057	-0.43373			0.547149	-0.59229	-0.3878	-0.71702	-0.5923	-0.62597	-0.66726	-0.72433			0.547149	-0.45939	-0.3878	-0.61666	-0.66319			0.547155	0.152444	-0.01599	-0.07326	-0.51224	0.483594	0.500484	-0.13226	0.1549
0.547738	0.2241	0.225249	0.548516	0.61033	0.478196	-0.13923	-0.32053	-0.43408			0.547733	-0.59252	-0.38735	-0.71468	-0.5913	-0.62773	-0.66936	-0.72508			0.547733	-0.45884	-0.38735	-0.61674	-0.6637			0.547738	0.151596	-0.01525	-0.07362	-0.51456	0.485363	0.500925	-0.13183	0.15387
0.548322	0.2234	0.22592	0.547948	0.60951	0.477488	-0.13927	-0.32062	-0.43465			0.548316	-0.594	-0.38725	-0.7115	-0.5909	-0.63014	-0.6712	-0.72512			0.548316	-0.45814	-0.38725	-0.61682	-0.6647			0.548322	0.149845	-0.01509	-0.0742	-0.51734	0.487314	0.502132	-0.13082	0.15256
0.548905	0.22193	0.226782	0.547841	0.608584	0.477293	-0.1394	-0.32057	-0.43509			0.548899	-0.59637	-0.38789	-0.70976	-0.59194	-0.6325	-0.67255	-0.72415			0.548899	-0.45805	-0.38789	-0.61753	-0.66603			0.548905	0.148481	-0.01528	-0.07511	-0.51915	0.489225	0.50393	-0.12884	0.15185
0.549488	0.22019	0.227992	0.548084	0.607047	0.477996	-0.13983	-0.32002	-0.43485			0.549483	-0.59902	-0.38942	-0.71064	-0.59429	-0.63424	-0.67342	-0.72215			0.549483	-0.45886	-0.38942	-0.61895	-0.66755			0.549488	0.148775	-0.0147	-0.07671	-0.51878	0.490987	0.506033	-0.12635	0.15269
0.550072	0.21874	0.229393	0.548344	0.604592	0.47896	-0.14037	-0.31892	-0.43357			0.550066	-0.60164	-0.39216	-0.71381	-0.59719	-0.63514	-0.67381	-0.7197			0.550066	-0.46027	-0.39216	-0.62088	-0.66967			0.550072	0.150953	-0.01242	-0.07901	-0.51626	0.492762	0.507976	-0.12383	0.15521
0.550655	0.21819	0.2308	0.548577	0.602087	0.479016	-0.14044	-0.31777	-0.43163			0.550649	-0.60418	-0.39629	-0.71807	-0.59971	-0.6353	-0.67364	-0.71779			0.550649	-0.46181	-0.39629	-0.62331	-0.67304			0.550655	0.154199	-0.00877	-0.08149	-0.51239	0.494836	0.509518	-0.12129	0.15847
0.551238	0.21888	0.232164	0.548656	0.600839	0.477642	-0.13974	-0.31688	-0.42999			0.551233	-0.60633	-0.401	-0.72197	-0.60103	-0.63491	-0.67284	-0.71711			0.551233	-0.46313	-0.401	-0.62619	-0.67743			0.551238	0.157431	-0.00518	-0.08329	-0.50815	0.497367	0.510843	-0.11882	0.161303
0.551822	0.2205	0.233576	0.548288	0.601091	0.475206	-0.13835	-0.31605	-0.42929			0.551816	-0.60752	-0.40489	-0.72458	-0.60099	-0.63426	-0.67155	-0.71745			0.551816	-0.46424	-0.40489	-0.62901	-0.68164			0.551822	0.160086	-0.00288	-0.08358	-0.50489	0.500265	0.512033	-0.11686	0.163287
0.552405	0.22227	0.234563	0.547618	0.601668	0.471984	-0.13644	-0.31511	-0.42952			0.552399	-0.60763	-0.40697	-0.72584	-0.59999	-0.63366	-0.67009	-0.71795			0.552399	-0.46534	-0.40697	-0.63105	-0.68473			0.552405	0.16179	-0.00222	-0.08192	-0.50406	0.503226	0.51286	-0.11553	0.164754
0.552988	0.22329	0.234171	0.5473	0.601053	0.467919	-0.1342	-0.31437	-0.43035			0.552983	-0.60719	-0.40702	-0.7261	-0.59809	-0.63331	-0.66892	-0.71798			0.552983	-0.46638	-0.40702	-0.63204	-0.68671			0.552988	0.162102	-0.00294	-0.0788	-0.50602	0.505982	0.513265	-0.11453	0.165988
0.553572	0.22272	0.232053	0.547999	0.5988	0.463258	-0.13211	-0.31418	-0.43135			0.553566	-0.60702	-0.40541	-0.7257	-0.595	-0.63329	-0.66833	-0.71776			0.553566	-0.46721	-0.40541	-0.63218	-0.68815			0.553572	0.161003	-0.00456	-0.07522	-0.50932	0.508438	0.513482	-0.11358	0.166985
0.554155	0.22008	0.228812	0.549955	0.595871	0.458625	-0.13054	-0.31439	-0.43251			0.554149	-0.60752	-0.40304	-0.725	-0.59123	-0.63354	-0.66834	-0.7178			0.554149	-0.46783	-0.40304	-0.63197	-0.68958			0.554155	0.159168	-0.00672	-0.07209	-0.51185	0.510475	0.51367	-0.11246	0.167637
0.554738	0.21581	0.225524	0.552893	0.593729	0.454615	-0.12939	-0.31445	-0.4342			0.554733	-0.60829	-0.40111	-0.72453	-0.58812	-0.63385	-0.66896	-0.71811			0.554733	-0.46834	-0.40111	-0.632	-0.69105			0.554738	0.157608	-0.00917	-0.07019	-0.51217	0.511737	0.513684	-0.11106	0.167738
0.555322	0.21125	0.223033	0.556153	0.593049	0.451625	-0.12841	-0.31396	-0.43649			0.555316	-0.60877	-0.40052	-0.72461	-0.5866	-0.63408	-0.67039	-0.71806			0.555316	-0.46894	-0.40052	-0.63255	-0.69224			0.555322	0.157022	-0.01136	-0.07021	-0.51007	0.512005	0.513188	-0.10945	0.167003
0.555905	0.20793	0.221575	0.558854	0.593165	0.449916	-0.12765	-0.31305	-0.43887			0.555899	-0.60894	-0.40133	-0.72513	-0.5867	-0.63417	-0.67252	-0.71704			0.555899	-0.46993	-0.40133	-0.63337	-0.69288			0.555905	0.157175	-0.01257	-0.07198	-0.50616	0.511701	0.512079	-0.10799	0.165178
0.556488	0.20686	0.220946	0.560358	0.593109	0.449968	-0.12736	-0.31221	-0.44053			0.556483	-0.609	-0.40293	-0.72584	-0.58812	-0.6342	-0.67432	-0.71504			0.556483	-0.47158	-0.40293	-0.63397	-0.69291			0.556488	0.157352	-0.01247	-0.07433	-0.50142	0.511756	0.510866	-0.10702	0.16231
0.557072	0.2084	0.2211	0.560693	0.593286	0.452208	-0.12757	-0.31172	-0.44048			0.557066	-0.60899	-0.40448	-0.72678	-0.59067	-0.63472	-0.67449	-0.7126			0.557066	-0.47363	-0.40448	-0.63398	-0.69229			0.557072	0.15731	-0.01107	-0.07605	-0.49717	0.513032	0.510378	-0.10651	0.159245
0.557655	0.21225	0.222046	0.560074	0.595033	0.456254	-0.12784	-0.31154	-0.438			0.557649	-0.60918	-0.40535	-0.72825	-0.59402	-0.63638	-0.67264	-0.71038			0.557649	-0.47542	-0.40535	-0.63347	-0.69088			0.557655	0.15724	-0.00856	-0.0767	-0.4946	0.51588	0.510842	-0.10608	0.15729
0.558238	0.21736	0.223164	0.5587	0.598525	0.460827	-0.12767	-0.3117	-0.43348			0.558233	-0.61015	-0.40541	-0.73037	-0.59741	-0.63893	-0.66974	-0.70875			0.558233	-0.47665	-0.40541	-0.63286	-0.68881			0.558238	0.157129	-0.00561	-0.0766	-0.49395	0.519864	0.511529	-0.1054	0.15717
0.558822	0.22233	0.223406	0.557075	0.602306	0.464496	-0.12694	-0.31225	-0.4286			0.558816	-0.61223	-0.40507	-0.73271	-0.59999	-0.64136	-0.66737	-0.70768			0.558816	-0.47764	-0.40507	-0.63269	-0.68671			0.558822	0.156658	-0.00349	-0.07634	-0.49461	0.523849	0.511402	-0.10462	0.158574
0.559405	0.22611	0.222446	0.555608	0.604532	0.466019	-0.12583	-0.31274	-0.42552			0.559399	-0.61489	-0.40484	-0.73459	-0.60158	-0.64297	-0.66668	-0.70719			0.559399	-0.47865	-0.40484	-0.63312	-0.68532			0.559405	0.155713	-0.0032	-0.07607	-0.49593	0.526575	0.510132	-0.10414	0.16054
0.559988	0.22816	0.22077	0.554411	0.604052	0.464725	-0.12483	-0.31241	-0.42543			0.559983	-0.61696	-0.40496	-0.73572	-0.60293	-0.64374	-0.66762	-0.70745			0.559983	-0.47961	-0.40496	-0.63392	-0.68511			0.559988	0.154456	-0.00479	-0.07556	-0.49756	0.527467	0.508412	-0.10407	0.162198
0.560572	0.22862	0.219033	0.553778	0.601105	0.461455	-0.12452	-0.31096	-0.42802			0.560566	-0.61762	-0.40543	-0.73646	-0.60473	-0.6438	-0.66894	-0.70848			0.560566	-0.48047	-0.40543	-0.6347	-0.68597			0.560572	0.153142	-0.00752	-0.07518	-0.4992	0.527057	0.507168	-0.10406	0.163101
0.561155	0.22812	0.217818	0.553876	0.597165	0.458634	-0.12492	-0.30864	-0.4319			0.561149	-0.61709	-0.40618	-0.73737	-0.60694	-0.64302	-0.66902	-0.71002			0.561149	-0.48112	-0.40618	-0.63532	-0.68716			0.561155	0.152281	-0.01023	-0.07573	-0.50041	0.526545	0.506741	-0.1038	0.163152
0.561738	0.22711	0.217305	0.554146	0.593901	0.45868	-0.12549	-0.30606	-0.43544			0.561733	-0.61635	-0.40733	-0.73866	-0.60913	-0.64136	-0.66701	-0.71152			0.561733	-0.48137	-0.40733	-0.63609	-0.68779			0.561738	0.152444	-0.01223	-0.07723	-0.50084	0.526767	0.506977	-0.10324	0.162435
0.562322	0.22556	0.217352	0.554011	0.592327	0.462168	-0.12582	-0.30408	-0.43768			0.562316	-0.61623	-0.40899	-0.73992	-0.61105	-0.63919	-0.66345	-0.71236			0.562316	-0.4811	-0.40899	-0.63736	-0.68785			0.562322	0.15365	-0.0134	-0.07864	-0.50091	0.527642	0.507624	-0.10223	0.161322
0.562905	0.2235	0.218055	0.553429	0.592565	0.467537	-0.1259	-0.30335	-0.43867			0.562899	-0.61663	-0.41074	-0.74044	-0.61255	-0.63727	-0.66001	-0.71223			0.562899	-0.48017	-0.41074	-0.639	-0.68803			0.562905	0.155382	-0.01365	-0.07891	-0.50187	0.528564	0.508136	-0.10068	0.160372
0.563488	0.22158	0.219582	0.552549	0.594208	0.472757	-0.12578	-0.30388	-0.43904			0.563483	-0.61696	-0.41176	-0.73984	-0.61362	-0.63625	-0.65825	-0.71111			0.563483	-0.47858	-0.41176	-0.64078	-0.68879			0.563488	0.156956	-0.0131	-0.07785	-0.50419	0.529035	0.507894	-0.0989	0.159799
0.564072	0.22066	0.221506	0.55139	0.597082	0.476716	-0.12544	-0.3049	-0.43924			0.564066	-0.61709	-0.41193	-0.73838	-0.61441	-0.63658	-0.65873	-0.70917			0.564066	-0.47683	-0.41193	-0.64292	-0.6901			0.564072	0.157622	-0.01244	-0.07606	-0.50683	0.52908	0.50698	-0.09735	0.15925
0.564655	0.22083	0.222921	0.549983	0.601487	0.478918	-0.12492	-0.30545	-0.43939			0.564649	-0.61753	-0.41195	-0.73676	-0.61492	-0.63823	-0.66083	-0.70694			0.564649	-0.47575	-0.41195	-0.6457	-0.69176			0.564655	0.157082	-0.01241	-0.07417	-0.50855	0.5291	0.506218	-0.09618	0.15835
0.565238	0.22148	0.223127	0.548511	0.60734	0.479011	-0.12427	-0.30512	-0.43935			0.565233	-0.61874	-0.41255	-0.73558	-0.61499	-0.6407	-0.66321	-0.70526			0.565233	-0.47589	-0.41255	-0.64875	-0.69364			0.565238	0.155834	-0.01299	-0.0726	-0.50898	0.529502	0.506201	-0.09532	0.15708
0.565822	0.22205	0.222083	0.547329	0.613478	0.477274	-0.12341	-0.30401	-0.43882			0.565816	-0.62077	-0.4142	-0.73504	-0.61475	-0.64323	-0.66473	-0.70491			0.565816	-0.47722	-0.4142	-0.65116	-0.69573			0.565822	0.154595	-0.01365	-0.07185	-0.50853	0.530527	0.506644	-0.09472	0.15568
0.566405	0.2223	0.220304	0.546742	0.618129	0.47482	-0.12219	-0.30262	-0.43756			0.566399	-0.62322	-0.41685	-0.73509	-0.6147	-0.64519	-0.66544	-0.70604			0.566399	-0.47922	-0.41685	-0.65216	-0.69805			0.566405	0.153505	-0.01416	-0.07215	-0.50812	0.532232	0.506933	-0.09419	0.15455
0.566988	0.22221	0.218674	0.546802	0.620179	0.472566	-0.12061	-0.30175	-0.43611			0.566983	-0.62528	-0.4196	-0.73558	-0.61527	-0.64625	-0.6662	-0.70798			0.566983	-0.48126	-0.4196	-0.65147	-0.70041			0.566988	0.152216	-0.01464	-0.07283	-0.50808	0.534238	0.50683	-0.09329	0.15393
0.567572	0.22181	0.218479	0.547343	0.619699	0.4709	-0.11887	-0.30175	-0.43537			0.567566	-0.62627	-0.42122	-0.73632	-0.61627	-0.64663	-0.66753	-0.70984			0.567566	-0.48285	-0.42122	-0.64932	-0.70235			0.567572	0.150768	-0.01489	-0.07281	-0.50762	0.535898	0.506515	-0.09159	0.15366
0.568155	0.2211	0.220662	0.548307	0.617454	0.470378	-0.11734	-0.30194	-0.43568			0.568149	-0.62618	-0.42116	-0.73703	-0.61717	-0.64687	-0.66943	-0.71108			0.568149	-0.48393	-0.42116	-0.64655	-0.70335			0.568155	0.149906	-0.01427	-0.07165	-0.50611	0.536893	0.506299	-0.08924	0.15343
0.568738	0.22033	0.224761	0.549937	0.614469	0.471547	-0.1163	-0.30128	-0.43632			0.568733	-0.62543	-0.41982	-0.73775	-0.6176	-0.64733	-0.67169	-0.71141			0.568733	-0.48464	-0.41982	-0.64432	-0.70316			0.568738	0.150293	-0.01253	-0.06999	-0.50387	0.537516	0.506322	-0.08699	0.15343
0.569322	0.22002	0.229068	0.552079	0.611731	0.473777	-0.11596	-0.29947	-0.43653			0.569316	-0.62463	-0.41816	-0.73893	-0.61765	-0.64807	-0.67396	-0.71094			0.569316	-0.48515	-0.41816	-0.64357	-0.70199			0.569322	0.151857	-0.01017	-0.06897	-0.50144	0.538198	0.506403	-0.08535	0.15397
0.569905	0.22045	0.231862	0.553746	0.609677	0.47557	-0.11632	-0.29726	-0.43634			0.569899	-0.62447	-0.41713	-0.74071	-0.61772	-0.64894	-0.67562	-0.71026			0.569899	-0.48569	-0.41713	-0.64434	-0.70076			0.569905	0.153892	-0.00807	-0.0693	-0.49966	0.53907	0.506283	-0.08434	0.15466
0.570488	0.22146	0.232486	0.553955	0.608034	0.475877	-0.11701	-0.29574	-0.43611			0.570483	-0.62523	-0.41706	-0.74269	-0.61813	-0.64954	-0.67609	-0.71021			0.570483	-0.48642	-0.41706	-0.64589	-0.70055			0.570488	0.155438	-0.00713	-0.07055	-0.49979	0.54007	0.505844	-0.08398	0.15479
0.571072	0.22286	0.231675	0.552795	0.606157	0.474718	-0.11754	-0.29545	-0.4362			0.571066	-0.62638	-0.41752	-0.74424	-0.61888	-0.64934	-0.6752	-0.71132			0.571066	-0.48734	-0.41752	-0.64744	-0.70158			0.571072	0.155978	-0.0074	-0.0718	-0.50219	0.54112	0.505078	-0.08435	0.15422
0.571655	0.22442	0.230651	0.551231	0.603717	0.472557	-0.11772	-0.29604	-0.43691			0.571649	-0.62725	-0.41797	-0.74492	-0.61978	-0.64813	-0.67324	-0.71339			0.571649	-0.48832	-0.41797	-0.64881	-0.70313			0.571655	0.155689	-0.00805	-0.07268	-0.50563	0.542161	0.504154	-0.08523	0.15363
0.572238	0.22534	0.229762	0.550328	0.601058	0.469842	-0.11764	-0.29683	-0.43816			0.572233	-0.6276	-0.41846	-0.74447	-0.62046	-0.64618	-0.67078	-0.71568			0.572233	-0.48935	-0.41846	-0.65043	-0.70457			0.572238	0.154949	-0.00842	-0.07353	-0.50828	0.543239	0.503346	-0.08602	0.15364
0.572822	0.22471	0.228598	0.550677	0.599134	0.467132	-0.11728	-0.29747	-0.43949			0.572816	-0.62752	-0.41958	-0.74294	-0.62031	-0.64393	-0.66842	-0.71746			0.572816	-0.49062	-0.41958	-0.65249	-0.70583			0.572822	0.154051	-0.00847	-0.07452	-0.50902	0.544483	0.502737	-0.08622	0.15392
0.573405	0.22241	0.226926	0.551958	0.599126	0.465209	-0.11655	-0.29781	-0.44045			0.573399	-0.62749	-0.42177	-0.74077	-0.61921	-0.64172	-0.66652	-0.71859			0.573399	-0.49239	-0.42177	-0.65469	-0.70706			0.573405	0.153366	-0.00835	-0.07522	-0.50788	0.546031	0.50231	-0.08567	0.1537
0.573988	0.21925	0.224822	0.55294	0.601649	0.464632	-0.11558	-0.29757	-0.44069			0.573983	-0.62789	-0.42477	-0.73884	-0.61799	-0.63975	-0.66528	-0.71925			0.573983	-0.49433	-0.42477	-0.65641	-0.70812			0.573988	0.152798	-0.00851	-0.07521	-0.50628	0.547782	0.502241	-0.08466	0.15282
0.574572	0.21642	0.222446	0.552582	0.606143	0.465209	-0.11488	-0.2964	-0.43989			0.574566	-0.62843	-0.4277	-0.73819	-0.61772	-0.63818	-0.66495	-0.71942			0.574566	-0.49552	-0.4277	-0.65732	-0.70872			0.574572	0.151587	-0.00967	-0.07487	-0.5062	0.549224	0.502765	-0.08363	0.15181
0.575155	0.21481	0.220248	0.551147	0.611023	0.465968	-0.11501	-0.29424	-0.43792			0.575149	-0.62843	-0.42963	-0.73932	-0.61893	-0.63723	-0.66543	-0.71905			0.575149	-0.49542	-0.42963	-0.65741	-0.70875			0.575155	0.149608	-0.01169	-0.07494	-0.50858	0.54979	0.503783	-0.08288	0.15125
0.575738	0.21459	0.219019	0.549769	0.614949	0.465637	-0.11599	-0.29158	-0.43534			0.575733	-0.62774	-0.43012	-0.74176	-0.62132	-0.63727	-0.66627	-0.7185			0.575733	-0.49442	-0.43012	-0.65685	-0.70831			0.575738	0.147899	-0.01336	-0.07551	-0.51272	0.549373	0.504688	-0.0822	0.15116
0.576322	0.21537	0.219396	0.549149	0.617701	0.463398	-0.11718	-0.28935	-0.43331			0.576316	-0.62694	-0.42929	-0.74437	-0.62361	-0.63867	-0.66713	-0.71848			0.576316	-0.49339	-0.42929	-0.65584	-0.70758			0.576322	0.147271	-0.0135	-0.076	-0.51752	0.54841	0.504927	-0.08121	0.15124
0.576905	0.21681	0.221161	0.54928	0.619335	0.459598	-0.11779	-0.28809	-0.43272			0.576899	-0.62672	-0.42744	-0.74609	-0.62417	-0.64154	-0.66808	-0.71937			0.576899	-0.49278	-0.42744	-0.65475	-0.7067			0.576905	0.147327	-0.01204	-0.07587	-0.52203	0.547509	0.504441	-0.07981	0.15139
0.577488	0.21863	0.223056	0.549885	0.619121	0.455816	-0.11737	-0.28753	-0.43359			0.577483	-0.62719	-0.42507	-0.74665	-0.62242	-0.64538	-0.66924	-0.72095			0.577483	-0.49243	-0.42507	-0.65403	-0.70579			0.577488	0.147471	-0.00965	-0.07502	-0.52486	0.547166	0.503585	-0.0784	0.15201
0.578072	0.22034	0.223727	0.550789	0.616211	0.453874	-0.11612	-0.28725	-0.43505			0.578066	-0.62803	-0.4231	-0.74644	-0.61923	-0.64912	-0.67043	-0.7225			0.578066	-0.49221	-0.4231	-0.65401	-0.705			0.578072	0.147727	-0.00704	-0.0736	-0.52449	0.547826	0.502689	-0.07735	0.15358
0.578655	0.22145	0.222823	0.552177	0.610917	0.454484	-0.11467	-0.28733	-0.4359			0.578649	-0.62889	-0.42239	-0.74584	-0.61631	-0.65164	-0.67123	-0.72325			0.578649	-0.49208	-0.42239	-0.65481	-0.70462			0.578655	0.148323	-0.00475	-0.07181	-0.52048	0.549704	0.501862	-0.07667	0.15612
0.579238	0.22171	0.221124	0.554411	0.604886	0.456897	-0.11359	-0.28803	-0.43552			0.579233	-0.62957	-0.42293	-0.7451	-0.61508	-0.65252	-0.67153	-0.72282			0.579233	-0.49185	-0.42293	-0.65601	-0.70474			0.579238	0.149348	-0.00318	-0.07012	-0.51396	0.552411	0.501175	-0.07626	0.159143
0.579822	0.22119	0.219731	0.557411	0.600192	0.459956	-0.11317	-0.28928	-0.43417			0.579816	-0.6303	-0.42403	-0.74445	-0.61587	-0.6521	-0.67156	-0.72136			0.579816	-0.49142	-0.42403	-0.65705	-0.70508			0.579822	0.150511	-0.00239	-0.06923	-0.50712	0.555146	0.500701	-0.07624	0.161927
0.580405	0.2204	0.219061	0.560274	0.598111	0.46295	-0.1132	-0.29078	-0.43269			0.580399	-0.63138	-0.42519	-0.74429	-0.618	-0.65108	-0.6715	-0.71918			0.580399	-0.49119	-0.42519	-0.6576	-0.70533			0.580405	0.151015	-0.00235	-0.06934	-0.50249	0.557441	0.500463	-0.07666	0.163669
0.580988	0.22006	0.218786	0.562025	0.598772	0.465638	-0.11296	-0.29199	-0.43172			0.580983	-0.63245	-0.42632	-0.74486	-0.62041	-0.65002	-0.67148	-0.71656			0.580983	-0.49176	-0.42632	-0.65777	-0.70548			0.580988	0.15012	-0.00299	-0.0698	-0.50197	0.559343	0.500516	-0.0773	0.163618
0.581572	0.22048	0.218478	0.562235	0.60171	0.468264	-0.11173	-0.29241	-0.43138			0.581566	-0.63217	-0.42742	-0.74591	-0.62218	-0.64945	-0.6717	-0.71403			0.581566	-0.49322	-0.42742	-0.65776	-0.70557			0.581572	0.147908	-0.00413	-0.06995	-0.50542	0.560854	0.500919	-0.07785	0.161783
0.582155	0.22138	0.217994	0.561015	0.605943	0.471323	-0.10965	-0.29214	-0.43156			0.582149	-0.62917	-0.4284	-0.74673	-0.62274	-0.64994	-0.67214	-0.71214			0.582149	-0.49493	-0.4284	-0.65791	-0.70567			0.582155	0.145342	-0.00548	-0.06966	-0.51048	0.561711	0.501533	-0.07789	0.159287
0.582738	0.22223	0.217477	0.558723	0.609966	0.474685	-0.10765	-0.29172	-0.43224			0.582733	-0.62368	-0.42933	-0.74649	-0.62201	-0.6519	-0.67253	-0.71109			0.582733	-0.4961	-0.42933	-0.65845	-0.70577			0.582738	0.143638	-0.00664	-0.06909	-0.51422	0.561834	0.502122	-0.07711	0.15742
0.583322	0.22276	0.217129	0.555734	0.612453	0.477577	-0.10663	-0.29155	-0.4332			0.583316	-0.61809	-0.43018	-0.74515	-0.62072	-0.65519	-0.67268	-0.71072			0.583316	-0.49643	-0.43018	-0.65936	-0.70586			0.583322	0.143443	-0.00717	-0.06826	-0.515	0.561556	0.502431	-0.07546	0.15664
0.583905	0.22306	0.216779	0.55246	0.613077	0.479229	-0.10672	-0.29162	-0.43376			0.583899	-0.61526	-0.43089	-0.74354	-0.62021	-0.65931	-0.67258	-0.71097			0.583899	-0.49639	-0.43089	-0.66034	-0.70605			0.583905	0.144565	-0.00723	-0.06722	-0.51345	0.561402	0.502379	-0.07312	0.15674
0.584488	0.2234	0.216253	0.549661	0.612294	0.47903	-0.10743	-0.2918	-0.43318			0.584483	-0.61627	-0.43146	-0.74257	-0.62154	-0.66349	-0.67229	-0.71189			0.584483	-0.49666	-0.43146	-0.6611	-0.70654			0.584488	0.146595	-0.00735	-0.06631	-0.51184	0.561858	0.502105	-0.07079	0.15747
0.585072	0.22398	0.216169	0.54826	0.610664	0.476487	-0.10809	-0.29189	-0.43147			0.585066	-0.61993	-0.43187	-0.74263	-0.6246	-0.66661	-0.6716	-0.71319			0.585066	-0.49756	-0.43187	-0.66157	-0.70739			0.585072	0.149482	-0.00756	-0.06598	-0.51208	0.56306	0.501793	-0.06941	0.158692
0.585655	0.22478	0.217655	0.548703	0.60884	0.471859	-0.10825	-0.29154	-0.42963			0.585649	-0.62435	-0.43212	-0.74375	-0.6283	-0.66762	-0.67021	-0.71422			0.585649	-0.49898	-0.43212	-0.66197	-0.70845			0.585655	0.153189	-0.00727	-0.06622	-0.51427	0.564679	0.501522	-0.06928	0.159977
0.586238	0.22546	0.221212	0.550448	0.607545	0.466452	-0.10785	-0.29043	-0.42848			0.586233	-0.6284	-0.43253	-0.74552	-0.63133	-0.66637	-0.66804	-0.71446			0.586233	-0.50063	-0.43253	-0.66251	-0.70964			0.586238	0.157072	-0.00589	-0.06651	-0.51701	0.566196	0.501204	-0.06991	0.160693
0.586822	0.22569	0.226046	0.552088	0.607074	0.46179	-0.10728	-0.28839	-0.42808			0.586816	-0.63175	-0.43342	-0.74708	-0.63262	-0.6636	-0.66548	-0.71406			0.586816	-0.50204	-0.43342	-0.66313	-0.71093			0.586822	0.159983	-0.00333	-0.0665	-0.51864	0.567261	0.500733	-0.07058	0.160549
0.587405	0.22545	0.23039	0.552242	0.60719	0.458359	-0.10702	-0.28567	-0.42825			0.587399	-0.63435	-0.4346	-0.74747	-0.63176	-0.66018	-0.6632	-0.71368			0.587399	-0.50287	-0.4346	-0.66348	-0.71221			0.587405	0.161049	-0.00016	-0.06629	-0.51819	0.567909	0.500095	-0.07078	0.159575
0.587988	0.22512	0.232681	0.55064	0.607689	0.455691	-0.10731	-0.28288	-0.42889			0.587983	-0.63655	-0.43569	-0.74641	-0.62946	-0.65681	-0.6618	-0.71373			0.587983	-0.50324	-0.43569	-0.66322	-0.71349			0.587988	0.160379	0.002682	-0.06633	-0.51567	0.568324	0.499239	-0.07045	0.15805
0.588572	0.22514	0.232518	0.547981	0.608434	0.453339	-0.10811	-0.2807	-0.42976			0.588566	-0.63875	-0.43635	-0.7447	-0.62713	-0.65402	-0.66163	-0.71395			0.588566	-0.50344	-0.43635	-0.66219	-0.71486			0.588572	0.158768	0.004112	-0.06694	-0.51179	0.56868	0.498179	-0.06998	0.15666
0.589155	0.22543	0.230618	0.545075	0.608677	0.451211	-0.10897	-0.27945	-0.43089			0.589149	-0.64076	-0.43646	-0.74361	-0.62563	-0.65206	-0.66258	-0.71393			0.589149	-0.50353	-0.43646	-0.66044	-0.71612			0.589155	0.156933	0.003274	-0.06784	-0.50756	0.569084	0.497163	-0.06963	0.15605
0.589738	0.2253	0.227894	0.542793	0.607247	0.449535	-0.10948	-0.27908	-0.43278			0.589733	-0.64183	-0.436	-0.74385	-0.625	-0.65118	-0.66393	-0.71374			0.589733	-0.50335	-0.436	-0.65815	-0.71674			0.589738	0.155	0	-0.06839	-0.50371	0.569523	0.496456	-0.06912	0.15646
0.590322	0.22425	0.225128	0.541937	0.603559	0.448948	-0.10949	-0.27927	-0.43589			0.590316	-0.6416	-0.4352	-0.74523	-0.62512	-0.65155	-0.66481	-0.71363			0.590316	-0.50281	-0.4352	-0.65596	-0.71658			0.590322	0.152872	-0.00469	-0.06806	-0.50073	0.569853	0.496311	-0.0681	0.1576
0.590905	0.2225	0.223061	0.542611	0.598161	0.450093	-0.10904	-0.27971	-0.43992			0.590899	-0.64046	-0.43437	-0.74704	-0.62595	-0.6529	-0.66495	-0.71359			0.590899	-0.50214	-0.43437	-0.65479	-0.71604			0.590905	0.150725	-0.00906	-0.06709	-0.49928	0.570103	0.496976	-0.0667	0.158998
0.591488	0.22081	0.221962	0.544153	0.592611	0.452985	-0.10816	-0.28018	-0.44379			0.591483	-0.63881	-0.43367	-0.74846	-0.62698	-0.65445	-0.66464	-0.71343			0.591483	-0.50157	-0.43367	-0.65507	-0.71539			0.591488	0.148933	-0.0118	-0.0662	-0.49975	0.570395	0.498478	-0.06548	0.160409
0.592072	0.21963	0.221431	0.545881	0.588891	0.457036	-0.10699	-0.28054	-0.44625			0.592066	-0.63658	-0.43306	-0.74907	-0.62757	-0.65531	-0.66429	-0.71282			0.592066	-0.50126	-0.43306	-0.6565	-0.71465			0.592072	0.147997	-0.01279	-0.0658	-0.5018	0.570731	0.500318	-0.06477	0.161825
0.592655	0.21879	0.221008	0.547268	0.588229	0.461214	-0.10576	-0.28096	-0.44673			0.592649	-0.63386	-0.43261	-0.74913	-0.62761	-0.65499	-0.66433	-0.71153			0.592649	-0.50156	-0.43261	-0.65875	-0.71385			0.592655	0.148416	-0.01239	-0.06572	-0.50473	0.570911	0.50149	-0.06433	0.163064
0.593238	0.21783	0.220635	0.547897	0.590199	0.464441	-0.10471	-0.28157	-0.4457			0.593233	-0.6315	-0.43271	-0.74931	-0.62737	-0.65392	-0.66504	-0.7098			0.593233	-0.5027	-0.43271	-0.66139	-0.71333			0.593238	0.150214	-0.01082	-0.06573	-0.5076	0.570753	0.50129	-0.06371	0.163874
0.593822	0.21699	0.220542	0.547846	0.593128	0.466661	-0.10393	-0.282	-0.44407			0.593816	-0.63042	-0.43367	-0.75015	-0.62699	-0.6531	-0.66599	-0.70837			0.593816	-0.50432	-0.43367	-0.66358	-0.7135			0.593822	0.152565	-0.00857	-0.0656	-0.50919	0.570357	0.500042	-0.06283	0.164168
0.594405	0.21695	0.220946	0.54751	0.595549	0.468836	-0.10323	-0.28163	-0.44272			0.594399	-0.63092	-0.43528	-0.75164	-0.62659	-0.65332	-0.66622	-0.70799			0.594399	-0.50581	-0.43528	-0.66477	-0.71446			0.594405	0.154492	-0.0065	-0.06534	-0.50866	0.570033	0.498857	-0.06204	0.163897
0.594988	0.21793	0.22186	0.547133	0.59711	0.47177	-0.10254	-0.28032	-0.44228			0.594983	-0.63262	-0.43703	-0.75332	-0.62639	-0.65462	-0.66505	-0.7088			0.594983	-0.50669	-0.43703	-0.6653	-0.71597			0.594988	0.155802	-0.0054	-0.06505	-0.50644	0.570089	0.498638	-0.06166	0.163217
0.595572	0.21956	0.222809	0.546733	0.598307	0.47569	-0.10231	-0.27858	-0.443			0.595566	-0.63472	-0.43867	-0.75467	-0.62647	-0.65647	-0.66246	-0.71025			0.595566	-0.50677	-0.43867	-0.66573	-0.71735			0.595572	0.156807	-0.00566	-0.06468	-0.50397	0.570706	0.499251	-0.0618	0.16243
0.596155	0.22106	0.223117	0.546467	0.599624	0.480213	-0.10299	-0.27705	-0.44473			0.596149	-0.63642	-0.44035	-0.75528	-0.62663	-0.65806	-0.65895	-0.7115			0.596149	-0.50621	-0.44035	-0.66614	-0.7178			0.596155	0.157464	-0.00703	-0.06429	-0.50242	0.571704	0.499746	-0.06245	0.161644
0.596738	0.22151	0.222478	0.546807	0.601217	0.484315	-0.10432	-0.2762	-0.44699			0.596733	-0.63742	-0.4421	-0.75488	-0.62659	-0.65858	-0.65564	-0.71181			0.596733	-0.50542	-0.4421	-0.66638	-0.71699			0.596738	0.157477	-0.00863	-0.06443	-0.50205	0.572588	0.499521	-0.06335	0.160712
0.597322	0.22038	0.221273	0.548074	0.602968	0.48649	-0.10565	-0.27637	-0.44876			0.597316	-0.63808	-0.44347	-0.75357	-0.6262	-0.65783	-0.65393	-0.71096			0.597316	-0.50487	-0.44347	-0.66635	-0.71534			0.597322	0.157147	-0.00939	-0.06578	-0.50243	0.573066	0.498929	-0.064	0.159623
0.597905	0.21821	0.220239	0.549904	0.604341	0.485367	-0.10646	-0.27739	-0.44912			0.597899	-0.63892	-0.44394	-0.75191	-0.62556	-0.65644	-0.6545	-0.70959			0.597899	-0.50508	-0.44394	-0.66582	-0.71343			0.597905	0.157194	-0.00881	-0.06854	-0.50263	0.573394	0.498488	-0.06409	0.158877
0.598488	0.21638	0.219853	0.551599	0.604234	0.480929	-0.10637	-0.27849	-0.44817			0.598483	-0.64004	-0.44353	-0.75062	-0.62487	-0.65508	-0.65699	-0.70894			0.598483	-0.50643	-0.44353	-0.66457	-0.71177			0.598488	0.15799	-0.00718	-0.07222	-0.50179	0.573983	0.498113	-0.06367	0.159157
0.599072	0.21596	0.219895	0.552563	0.602092	0.47509	-0.10528	-0.2789	-0.4472			0.599066	-0.64117	-0.44284	-0.75002	-0.62417	-0.65403	-0.66058	-0.70998			0.599066	-0.50864	-0.44284	-0.66297	-0.71087			0.599072	0.159075	-0.00539	-0.07577	-0.4998	0.574707	0.497449	-0.06304	0.160596
0.599655	0.21702	0.21975	0.552452	0.599075	0.470652	-0.10354	-0.27851	-0.44746			0.599649	-0.642	-0.44236	-0.74987	-0.62333	-0.65337	-0.66434	-0.71259			0.599649	-0.51075	-0.44236	-0.66199	-0.71107			0.599655	0.159234	-0.00422	-0.07799	-0.49701	0.57499	0.496466	-0.06254	0.162617
0.600238	0.21876	0.219033	0.551389	0.5971	0.469628	-0.1019	-0.27784	-0.44879			0.600233	-0.64247	-0.44214	-0.74977	-0.62256	-0.65332	-0.66724	-0.71574			0.600233	-0.51192	-0.44214	-0.66234	-0.7121			0.600238	0.157427	-0.00374	-0.07822	-0.49357	0.574616	0.495346	-0.06241	0.164456
0.600822	0.22022	0.217841	0.549914	0.597146	0.471891	-0.10097	-0.27755	-0.4499			0.600816	-0.64268	-0.44185	-0.74956	-0.62238	-0.65418	-0.66872	-0.71848			0.600816	-0.51182	-0.44185	-0.66376	-0.71326			0.600822	0.153911	-0.0036	-0.07678	-0.4894	0.57409	0.494257	-0.06282	0.165593
0.601405	0.221	0.216663	0.54841	0.598818	0.475267	-0.10099	-0.27779	-0.44966			0.601399	-0.64258	-0.44118	-0.74921	-0.62308	-0.65581	-0.66899	-0.72058			0.601399	-0.51066	-0.44118	-0.66553	-0.7141			0.601405	0.150288	-0.00361	-0.07446	-0.48483	0.57401	0.493363	-0.06384	0.165778
0.601988	0.2213	0.216034	0.547016	0.600821	0.47727	-0.10175	-0.27808	-0.448			0.601983	-0.64176	-0.44009	-0.74838	-0.62449	-0.65757	-0.66869	-0.72236			0.601983	-0.509	-0.44009	-0.6671	-0.71459			0.601988	0.148295	-0.0039	-0.07197	-0.48099	0.574466	0.492878	-0.06506	0.164977
0.602572	0.22103	0.216183	0.545843	0.601869	0.476976	-0.1027	-0.27805	-0.44558			0.602566	-0.64008	-0.43871	-0.74667	-0.62636	-0.6589	-0.66842	-0.72402			0.602566	-0.50755	-0.43871	-0.66853	-0.71491			0.602572	0.148794	-0.00445	-0.07002	-0.47949	0.575017	0.492898	-0.06563	0.163385
0.603155	0.21965	0.217011	0.545071	0.601366	0.475086	-0.10323	-0.27778	-0.44311			0.603149	-0.63796	-0.43731	-0.74432	-0.62859	-0.65966	-0.66821	-0.72547			0.603149	-0.50677	-0.43731	-0.67005	-0.71523			0.603155	0.15154	-0.00503	-0.06955	-0.48131	0.575429	0.493431	-0.06506	0.161257
0.603738	0.2172	0.218307	0.545014	0.59948	0.47286	-0.10294	-0.27753	-0.44093			0.603733	-0.63607	-0.43622	-0.74196	-0.63086	-0.65971	-0.6675	-0.7266			0.603733	-0.50639	-0.43622	-0.6712	-0.71543			0.603738	0.155438	-0.00576	-0.07089	-0.48572	0.576136	0.494511	-0.06363	0.158971
0.604322	0.21505	0.219712	0.545876	0.596909	0.471392	-0.10191	-0.27727	-0.4395			0.604316	-0.63478	-0.43572	-0.73998	-0.63249	-0.65894	-0.66599	-0.72737			0.604316	-0.50571	-0.43572	-0.67119	-0.71514			0.604322	0.159056	-0.00706	-0.07313	-0.49091	0.577674	0.496035	-0.062	0.15737
0.604905	0.21456	0.220644	0.547273	0.594483	0.471337	-0.10071	-0.27686	-0.43931			0.604899	-0.63421	-0.43589	-0.73851	-0.6331	-0.65773	-0.66437	-0.7277			0.604899	-0.50429	-0.43589	-0.67	-0.71426			0.604905	0.161147	-0.0089	-0.07495	-0.49555	0.579873	0.497418	-0.06072	0.15759
0.605488	0.21563	0.220645	0.548753	0.592802	0.472548	-0.09989	-0.27639	-0.44046			0.605483	-0.63438	-0.43689	-0.73771	-0.63288	-0.65652	-0.66374	-0.72762			0.605483	-0.50238	-0.43689	-0.6683	-0.71306			0.605488	0.160999	-0.01044	-0.07573	-0.4998	0.581955	0.498029	-0.06015	0.159916
0.606072	0.21705	0.21996	0.550337	0.591838	0.474364	-0.09956	-0.27627	-0.44272			0.606066	-0.63535	-0.43891	-0.73737	-0.63243	-0.65541	-0.66441	-0.72748			0.606066	-0.50084	-0.43891	-0.66666	-0.7118			0.606072	0.158791	-0.01067	-0.07541	-0.50463	0.583079	0.497877	-0.06048	0.163292
0.606655	0.21805	0.219256	0.552014	0.591079	0.476231	-0.09944	-0.27675	-0.44576			0.606649	-0.63702	-0.44165	-0.7369	-0.63226	-0.65416	-0.66572	-0.72766			0.606649	-0.50044	-0.44165	-0.66514	-0.71052			0.606655	0.155605	-0.00939	-0.07422	-0.51057	0.582841	0.497546	-0.06176	0.165969
0.607238	0.21878	0.219164	0.553359	0.590403	0.47787	-0.09933	-0.27764	-0.44882			0.607233	-0.63914	-0.44413	-0.73576	-0.63245	-0.65252	-0.66681	-0.72794			0.607233	-0.50131	-0.44413	-0.66357	-0.70942			0.607238	0.152929	-0.00737	-0.07285	-0.51721	0.581541	0.497713	-0.06339	0.166789
0.607822	0.21934	0.220341	0.553736	0.590283	0.478839	-0.09924	-0.27847	-0.45089			0.607816	-0.64111	-0.44538	-0.73411	-0.63257	-0.6505	-0.66701	-0.72784			0.607816	-0.50325	-0.44538	-0.66201	-0.70908			0.607822	0.151806	-0.0055	-0.07226	-0.52362	0.580099	0.49859	-0.0644	0.165881
0.608405	0.21954	0.223122	0.552586	0.590986	0.478569	-0.09914	-0.27886	-0.45145			0.608399	-0.64224	-0.44504	-0.73285	-0.63197	-0.64845	-0.66603	-0.72725			0.608399	-0.50581	-0.44504	-0.66075	-0.70999			0.608405	0.15216	-0.00441	-0.07289	-0.52887	0.579522	0.499791	-0.06419	0.164307
0.608988	0.21962	0.227042	0.549998	0.592108	0.476953	-0.09895	-0.27868	-0.45074			0.608983	-0.64214	-0.44358	-0.73302	-0.63037	-0.64701	-0.66438	-0.72649			0.608983	-0.50843	-0.44358	-0.65993	-0.71197			0.608988	0.153175	-0.00429	-0.07415	-0.53255	0.58018	0.500552	-0.06298	0.163203
0.609572	0.22011	0.23121	0.546965	0.593091	0.475118	-0.0989	-0.27819	-0.44948			0.609566	-0.64113	-0.44196	-0.73501	-0.62822	-0.64681	-0.66336	-0.72582			0.609566	-0.5106	-0.44196	-0.65941	-0.71428			0.609572	0.154446	-0.00464	-0.07495	-0.53479	0.581594	0.500243	-0.06132	0.162793
0.610155	0.22092	0.234689	0.544954	0.59384	0.474885	-0.09947	-0.27798	-0.44843			0.610149	-0.63992	-0.44096	-0.73843	-0.62644	-0.64795	-0.66378	-0.72536			0.610149	-0.51207	-0.44096	-0.65902	-0.71625			0.610155	0.155862	-0.00453	-0.07466	-0.5354	0.583007	0.498895	-0.05966	0.162277
0.610738	0.22157	0.23637	0.544964	0.59473	0.47699	-0.10074	-0.27847	-0.44788			0.610733	-0.63897	-0.4406	-0.74225	-0.6259	-0.64982	-0.66513	-0.72527			0.610733	-0.51274	-0.4406	-0.65871	-0.71765			0.610738	0.156733	-0.00368	-0.07352	-0.53366	0.584162	0.497293	-0.05823	0.161098
0.611322	0.22166	0.235331	0.546868	0.596103	0.480375	-0.10219	-0.27942	-0.44764			0.611316	-0.63847	-0.44064	-0.74524	-0.62688	-0.6516	-0.66633	-0.72575			0.611316	-0.51265	-0.44064	-0.6587	-0.7185			0.611322	0.156123	-0.00264	-0.07256	-0.52931	0.585346	0.496349	-0.05715	0.159846
0.611905	0.22129	0.231708	0.549741	0.598031	0.483565	-0.10328	-0.28015	-0.44754			0.611899	-0.63847	-0.44091	-0.74638	-0.62907	-0.65278	-0.66655	-0.72658			0.611899	-0.51216	-0.44091	-0.65942	-0.71894			0.611905	0.153776	-0.00199	-0.07268	-0.52297	0.586791	0.496438	-0.05654	0.159604
0.612488	0.2208	0.226754	0.552884	0.60008	0.48567	-0.10406	-0.28038	-0.44739			0.612483	-0.63884	-0.4412	-0.74524	-0.63166	-0.65326	-0.66549	-0.72703			0.612483	-0.5119	-0.4412	-0.66107	-0.71899			0.612488	0.150292	-0.00207	-0.0738	-0.51577	0.588347	0.497381	-0.05659	0.160675
0.613072	0.22064	0.222	0.555943	0.601333	0.485982	-0.1048	-0.28019	-0.44672			0.613066	-0.639	-0.44137	-0.74228	-0.63366	-0.65306	-0.6635	-0.72665			0.613066	-0.5121	-0.44137	-0.66297	-0.71861			0.613072	0.146707	-0.00306	-0.07497	-0.50916	0.589649	0.498771	-0.05726	0.162327
0.613655	0.22117	0.218683	0.558286	0.601351	0.48377	-0.10549	-0.27969	-0.44523			0.613649	-0.63838	-0.44148	-0.73875	-0.63445	-0.65219	-0.66138	-0.72561			0.613649	-0.51232	-0.44148	-0.66405	-0.718			0.613655	0.144062	-0.00467	-0.07505	-0.50478	0.5902	0.49996	-0.05825	0.163525
0.614238	0.22258	0.217375	0.559282	0.601025	0.478965	-0.1059	-0.27906	-0.44356			0.614233	-0.63698	-0.44168	-0.73608	-0.63419	-0.65075	-0.65987	-0.72463			0.614233	-0.51206	-0.44168	-0.66389	-0.71737			0.614238	0.143024	-0.00623	-0.07359	-0.50368	0.589426	0.500238	-0.05942	0.163371
0.614822	0.22465	0.217911	0.558989	0.601477	0.472674	-0.10584	-0.2786	-0.44275			0.614816	-0.63533	-0.4419	-0.73518	-0.63339	-0.64904	-0.65945	-0.72458			0.614816	-0.51125	-0.4419	-0.66297	-0.71657			0.614822	0.143657	-0.00751	-0.07127	-0.50531	0.587251	0.499553	-0.06075	0.16134
0.615405	0.22682	0.219783	0.558085	0.602674	0.466634	-0.1054	-0.27854	-0.44302			0.615399	-0.63407	-0.44198	-0.73629	-0.63233	-0.64764	-0.66012	-0.72569			0.615399	-0.51014	-0.44198	-0.66192	-0.71538			0.615405	0.145604	-0.00865	-0.06939	-0.5078	0.584519	0.498507	-0.06199	0.15764
0.615988	0.22861	0.222362	0.557275	0.604071	0.462122	-0.10491	-0.27891	-0.44375			0.615983	-0.63375	-0.44202	-0.73907	-0.63104	-0.6473	-0.66158	-0.72737			0.615983	-0.50912	-0.44202	-0.66097	-0.71397			0.615988	0.14823	-0.00974	-0.06911	-0.50935	0.582283	0.497645	-0.06259	0.15315
0.616572	0.22989	0.224789	0.556615	0.605673	0.459542	-0.10475	-0.27962	-0.44462			0.616566	-0.63446	-0.44246	-0.74242	-0.62957	-0.64833	-0.66329	-0.72885			0.616566	-0.50848	-0.44246	-0.66026	-0.71271			0.616572	0.150633	-0.01079	-0.07054	-0.50944	0.581154	0.497046	-0.06232	0.14921
0.617155	0.23058	0.226455	0.555608	0.607745	0.458577	-0.10491	-0.28035	-0.44604			0.617149	-0.63555	-0.44341	-0.74502	-0.62843	-0.65023	-0.66443	-0.72963			0.617149	-0.50808	-0.44341	-0.65975	-0.71175			0.617155	0.152206	-0.01173	-0.07261	-0.50878	0.581338	0.496541	-0.06164	0.14723
0.617738	0.2302	0.22735	0.554239	0.609919	0.458848	-0.10498	-0.28074	-0.44849			0.617733	-0.63602	-0.44444	-0.74628	-0.62826	-0.65209	-0.6642	-0.72949			0.617733	-0.5076	-0.44444	-0.65913	-0.71071			0.617738	0.153008	-0.01236	-0.074	-0.50852	0.582628	0.496011	-0.06134	0.14808
0.618322	0.2284	0.227872	0.553387	0.611316	0.460483	-0.10465	-0.28078	-0.45172			0.618316	-0.63541	-0.44473	-0.74644	-0.62898	-0.65343	-0.66245	-0.72878			0.618316	-0.50708	-0.44473	-0.65835	-0.70933			0.618322	0.153497	-0.0124	-0.07438	-0.50929	0.584444	0.495531	-0.06181	0.15114
0.618905	0.22559	0.228673	0.554076	0.61155	0.463868	-0.10399	-0.28066	-0.45479			0.618899	-0.63398	-0.44355	-0.74593	-0.6296	-0.6542	-0.65998	-0.72819			0.618899	-0.50683	-0.44355	-0.65788	-0.70798			0.618905	0.153976	-0.01164	-0.07433	-0.51085	0.586252	0.49537	-0.0627	0.15447
0.619488	0.22273	0.230218	0.556283	0.611224	0.468706	-0.10329	-0.28047	-0.45658			0.619483	-0.63213	-0.44091	-0.74488	-0.62933	-0.65443	-0.65822	-0.72826			0.619483	-0.50688	-0.44091	-0.65822	-0.70707			0.619488	0.154106	-0.01015	-0.0744	-0.51214	0.587858	0.495579	-0.06329	0.15639
0.620072	0.22057	0.231974	0.558715	0.611177	0.473483	-0.10272	-0.28025	-0.45653			0.620066	-0.63027	-0.4377	-0.74327	-0.6284	-0.65421	-0.65819	-0.72926			0.620066	-0.50715	-0.4377	-0.65921	-0.70655			0.620072	0.153138	-0.00832	-0.07469	-0.51181	0.58913	0.495831	-0.06314	0.15682
0.620655	0.21951	0.232756	0.559874	0.611475	0.476445	-0.1021	-0.28016	-0.45477			0.620649	-0.62901	-0.43517	-0.74133	-0.62752	-0.65376	-0.65952	-0.7311			0.620649	-0.5079	-0.43517	-0.66012	-0.70632			0.620655	0.150922	-0.00661	-0.07514	-0.50923	0.589765	0.4958	-0.06226	0.1567
0.621238	0.21948	0.231792	0.5591	0.611182	0.477088	-0.10102	-0.28024	-0.45199			0.621233	-0.62893	-0.43439	-0.73956	-0.62721	-0.65323	-0.66114	-0.73327			0.621233	-0.50934	-0.43439	-0.66039	-0.70667			0.621238	0.147941	-0.00555	-0.07564	-0.50513	0.589393	0.495483	-0.06102	0.1567
0.621822	0.22	0.229193	0.556595	0.609384	0.476236	-0.09929	-0.28016	-0.44932			0.621816	-0.62994	-0.43555	-0.73862	-0.62739	-0.65287	-0.66252	-0.73498			0.621816	-0.51091	-0.43555	-0.66	-0.70786			0.621822	0.144751	-0.00568	-0.07633	-0.50108	0.587873	0.495011	-0.05989	0.15701
0.622405	0.22068	0.225761	0.553378	0.606381	0.474806	-0.09733	-0.27946	-0.44776			0.622399	-0.6315	-0.43793	-0.73903	-0.62787	-0.65316	-0.66384	-0.73546			0.622399	-0.51157	-0.43793	-0.65913	-0.70968			0.622405	0.142092	-0.00718	-0.07736	-0.49863	0.585737	0.494439	-0.05906	0.15784
0.622988	0.22124	0.222479	0.550891	0.603582	0.473181	-0.09597	-0.27834	-0.4475			0.622983	-0.63316	-0.44063	-0.7408	-0.62877	-0.65426	-0.66513	-0.7343			0.622983	-0.51089	-0.44063	-0.65796	-0.71145			0.622988	0.140895	-0.00951	-0.07848	-0.49853	0.584048	0.493728	-0.05855	0.159311
0.623572	0.22116	0.220034	0.550043	0.60239	0.471677	-0.09562	-0.27735	-0.4481			0.623566	-0.63477	-0.44307	-0.74319	-0.63012	-0.6558	-0.66593	-0.73183			0.623566	-0.50939	-0.44307	-0.65697	-0.7125			0.623572	0.141631	-0.01162	-0.07929	-0.50041	0.583689	0.492965	-0.05841	0.161169
0.624155	0.22014	0.218675	0.550798	0.603308	0.470625	-0.09628	-0.2767	-0.449			0.624149	-0.63619	-0.44503	-0.74516	-0.63133	-0.65716	-0.66597	-0.72903			0.624149	-0.50812	-0.44503	-0.65682	-0.71267			0.624155	0.143797	-0.01275	-0.07969	-0.50335	0.584756	0.492304	-0.05858	0.162807
0.624738	0.21834	0.218404	0.552549	0.605528	0.470131	-0.09793	-0.27642	-0.44989			0.624733	-0.6372	-0.44629	-0.74614	-0.6317	-0.65794	-0.66561	-0.72682			0.624733	-0.50778	-0.44629	-0.65739	-0.7123			0.624738	0.146493	-0.01265	-0.07968	-0.50685	0.586789	0.491808	-0.05887	0.163753
0.625322	0.21631	0.219242	0.554556	0.607075	0.470089	-0.10033	-0.27672	-0.45072			0.625316	-0.63758	-0.4467	-0.74644	-0.63135	-0.658	-0.66539	-0.72569			0.625316	-0.5081	-0.4467	-0.65771	-0.71196			0.625322	0.149161	-0.01133	-0.07928	-0.51065	0.589245	0.491307	-0.05919	0.16405
0.625905	0.21493	0.221119	0.556102	0.606371	0.470024	-0.10284	-0.27774	-0.45165			0.625899	-0.63725	-0.44625	-0.7467	-0.63103	-0.65751	-0.66533	-0.72548			0.625899	-0.50821	-0.44625	-0.65704	-0.71196			0.625905	0.151504	-0.00912	-0.07862	-0.51429	0.591504	0.490619	-0.05946	0.164005
0.626488	0.21484	0.223405	0.556838	0.60368	0.468832	-0.10482	-0.27915	-0.45275			0.626483	-0.63609	-0.44524	-0.74729	-0.63119	-0.657	-0.66503	-0.72568			0.626483	-0.50756	-0.44524	-0.65571	-0.71234			0.626488	0.153161	-0.00685	-0.0777	-0.51695	0.592814	0.490127	-0.05953	0.163884
0.627072	0.21567	0.224966	0.556898	0.600173	0.465614	-0.10586	-0.28027	-0.45371			0.627066	-0.63414	-0.4441	-0.74801	-0.63138	-0.65669	-0.66431	-0.72584			0.627066	-0.50644	-0.4441	-0.65464	-0.71301			0.627072	0.153808	-0.00534	-0.07647	-0.51793	0.592772	0.490494	-0.05948	0.163799
0.627655	0.21623	0.225039	0.556535	0.5967	0.460869	-0.10585	-0.2806	-0.45391			0.627649	-0.63211	-0.44343	-0.74845	-0.63075	-0.6563	-0.66342	-0.72578			0.627649	-0.5056	-0.44343	-0.65453	-0.71381			0.627655	0.153407	-0.00495	-0.07511	-0.51724	0.591792	0.491769	-0.05963	0.163547
0.628238	0.21584	0.224049	0.555939	0.593915	0.456016	-0.10513	-0.28029	-0.45306			0.628233	-0.6308	-0.44348	-0.7485	-0.62921	-0.65571	-0.66295	-0.72567			0.628233	-0.50561	-0.44348	-0.65536	-0.71465			0.628238	0.15251	-0.00537	-0.0741	-0.51563	0.590763	0.493179	-0.06002	0.162836
0.628822	0.21488	0.223173	0.555539	0.592159	0.451947	-0.10458	-0.28001	-0.45166			0.628816	-0.63042	-0.44381	-0.74822	-0.62748	-0.65531	-0.66339	-0.72615			0.628816	-0.50638	-0.44381	-0.65649	-0.71527			0.628822	0.152081	-0.00605	-0.0738	-0.51403	0.590321	0.493873	-0.06047	0.161606
0.629405	0.21398	0.223136	0.555701	0.59094	0.448775	-0.10509	-0.28032	-0.4505			0.629399	-0.63068	-0.44373	-0.74729	-0.62604	-0.65542	-0.66459	-0.72793			0.629399	-0.50739	-0.44373	-0.65704	-0.7152			0.629405	0.152584	-0.0068	-0.07417	-0.51309	0.590559	0.493576	-0.06092	0.160083
0.629988	0.21355	0.22361	0.555822	0.589552	0.446713	-0.10688	-0.28127	-0.44993			0.629983	-0.63132	-0.44323	-0.74549	-0.62476	-0.65606	-0.66584	-0.73086			0.629983	-0.50826	-0.44323	-0.65678	-0.71424			0.629988	0.153473	-0.00761	-0.07481	-0.51275	0.591131	0.492658	-0.06137	0.15858
0.630572	0.21394	0.223745	0.554868	0.588173	0.446387	-0.10922	-0.28237	-0.4499			0.630566	-0.63244	-0.44304	-0.74315	-0.62362	-0.65714	-0.66655	-0.73381			0.630566	-0.50878	-0.44304	-0.65632	-0.71277			0.630572	0.153641	-0.00829	-0.07535	-0.51231	0.591488	0.491916	-0.06145	0.15744
0.631155	0.21522	0.223256	0.55281	0.587633	0.448268	-0.11082	-0.28322	-0.4503			0.631149	-0.63385	-0.44349	-0.74085	-0.62283	-0.6585	-0.66653	-0.73566			0.631149	-0.50858	-0.44349	-0.65616	-0.71134			0.631155	0.152588	-0.00845	-0.07567	-0.51123	0.591399	0.492055	-0.06076	0.15684
0.631738	0.21716	0.222609	0.550849	0.588559	0.452147	-0.11084	-0.28387	-0.45113			0.631733	-0.63477	-0.44403	-0.73891	-0.62255	-0.65972	-0.66593	-0.7364			0.631733	-0.50742	-0.44403	-0.65623	-0.71012			0.631738	0.150772	-0.00786	-0.07618	-0.50982	0.591094	0.493133	-0.0595	0.1566
0.632322	0.21943	0.222148	0.549876	0.591144	0.456896	-0.10951	-0.28452	-0.45232			0.632316	-0.63453	-0.44397	-0.73742	-0.62271	-0.66037	-0.66502	-0.73675			0.632316	-0.50569	-0.44397	-0.65639	-0.70911			0.632322	0.148961	-0.00672	-0.07737	-0.5087	0.590865	0.494664	-0.05827	0.15666
0.632905	0.22159	0.22186	0.549606	0.594763	0.460929	-0.10772	-0.28513	-0.45382			0.632899	-0.6334	-0.44316	-0.73655	-0.62327	-0.66035	-0.66414	-0.73724			0.632899	-0.50423	-0.44316	-0.65666	-0.70834			0.632905	0.147853	-0.00547	-0.07932	-0.5079	0.59076	0.496045	-0.05735	0.15731
0.633488	0.22318	0.221995	0.549122	0.597948	0.46303	-0.10625	-0.28557	-0.45566			0.633483	-0.63226	-0.44214	-0.73637	-0.62425	-0.6599	-0.66377	-0.73776			0.633483	-0.5037	-0.44214	-0.6571	-0.70781			0.633488	0.148002	-0.00425	-0.0814	-0.50679	0.590468	0.496889	-0.05658	0.158752
0.634072	0.22398	0.222847	0.547869	0.599307	0.463057	-0.10531	-0.2857	-0.45762			0.634066	-0.63174	-0.4417	-0.73649	-0.62523	-0.65904	-0.66413	-0.73777			0.634066	-0.50416	-0.4417	-0.6576	-0.70753			0.634072	0.149431	-0.00322	-0.08244	-0.5049	0.589629	0.497158	-0.05597	0.16067
0.634655	0.22421	0.224072	0.54649	0.598366	0.461954	-0.10474	-0.2852	-0.45912			0.634649	-0.6319	-0.44221	-0.73633	-0.62553	-0.65766	-0.66495	-0.73705			0.634649	-0.50538	-0.44221	-0.65796	-0.70763			0.634655	0.151457	-0.00295	-0.08176	-0.50256	0.588443	0.497048	-0.05573	0.162412
0.635238	0.22434	0.22477	0.546211	0.595443	0.460943	-0.10466	-0.28387	-0.45975			0.635233	-0.63244	-0.44352	-0.73586	-0.62488	-0.65602	-0.6657	-0.73617			0.635233	-0.50702	-0.44352	-0.65813	-0.70821			0.635238	0.152919	-0.00378	-0.07992	-0.50057	0.587486	0.496687	-0.05576	0.163246
0.635822	0.22463	0.224402	0.547413	0.591382	0.460846	-0.10527	-0.28215	-0.4596			0.635816	-0.63301	-0.44513	-0.73561	-0.62385	-0.65453	-0.66599	-0.73587			0.635816	-0.50863	-0.44513	-0.6581	-0.70922			0.635822	0.152873	-0.00514	-0.07827	-0.49942	0.587011	0.496072	-0.05569	0.162845
0.636405	0.2249	0.223145	0.549275	0.587722	0.461768	-0.10631	-0.28078	-0.45899			0.636399	-0.63342	-0.44643	-0.73597	-0.6231	-0.65347	-0.66575	-0.73647			0.636399	-0.5097	-0.44643	-0.65774	-0.71034			0.636405	0.151369	-0.0062	-0.07779	-0.49882	0.586948	0.495134	-0.05551	0.161578
0.636988	0.22458	0.221575	0.550891	0.58636	0.463086	-0.10733	-0.28034	-0.45791			0.636983	-0.63361	-0.44702	-0.73668	-0.62263	-0.65305	-0.6653	-0.73773			0.636983	-0.51001	-0.44702	-0.657	-0.71103			0.636988	0.149542	-0.0066	-0.07823	-0.49819	0.587138	0.493792	-0.05563	0.160027
0.637572	0.22305	0.220379	0.551855	0.588359	0.464101	-0.10802	-0.28106	-0.45598			0.637566	-0.63358	-0.44699	-0.73716	-0.62218	-0.65326	-0.66495	-0.73879			0.637566	-0.50984	-0.44699	-0.65596	-0.71112			0.637572	0.148784	-0.00628	-0.07866	-0.49758	0.5873	0.492305	-0.05645	0.158533
0.638155	0.22043	0.219834	0.5522	0.593198	0.464925	-0.10838	-0.28263	-0.45319			0.638149	-0.63354	-0.44655	-0.7373	-0.62186	-0.65378	-0.66476	-0.73866			0.638149	-0.50965	-0.44655	-0.65481	-0.71105			0.638155	0.149431	-0.00545	-0.07861	-0.49775	0.587389	0.491463	-0.0578	0.15729
0.638738	0.21801	0.219797	0.552423	0.599098	0.465856	-0.10854	-0.28428	-0.45023			0.638733	-0.63384	-0.44564	-0.73745	-0.62194	-0.65426	-0.66454	-0.73712			0.638733	-0.50964	-0.44564	-0.65379	-0.71142			0.638738	0.150619	-0.00455	-0.07826	-0.4992	0.587659	0.491891	-0.05901	0.15641
0.639322	0.2171	0.220239	0.553117	0.604057	0.466336	-0.10854	-0.28534	-0.44802			0.639316	-0.63457	-0.44429	-0.73759	-0.62232	-0.65446	-0.66386	-0.73514			0.639316	-0.50974	-0.44429	-0.65308	-0.71269			0.639322	0.151578	-0.00385	-0.0777	-0.50176	0.588255	0.493489	-0.05959	0.1557
0.639905	0.21798	0.221273	0.554397	0.606832	0.465377	-0.1084	-0.28552	-0.44742			0.639899	-0.63573	-0.44294	-0.73716	-0.62267	-0.6541	-0.66247	-0.73393			0.639899	-0.50999	-0.44294	-0.6529	-0.71525			0.639905	0.152309	-0.00337	-0.07688	-0.50485	0.589147	0.495657	-0.05951	0.15501
0.640488	0.22013	0.222674	0.556051	0.607219	0.462987	-0.10822	-0.28477	-0.4488			0.640483	-0.63749	-0.44272	-0.73586	-0.62314	-0.65294	-0.66077	-0.73359			0.640483	-0.51099	-0.44272	-0.65383	-0.7194			0.640488	0.152946	-0.00321	-0.07582	-0.50776	0.590291	0.497675	-0.05887	0.1547
0.641072	0.22259	0.223857	0.558072	0.60598	0.46032	-0.10808	-0.28332	-0.45152			0.641066	-0.64032	-0.44493	-0.73391	-0.62424	-0.65109	-0.65947	-0.73336			0.641066	-0.51374	-0.44493	-0.65677	-0.72492			0.641072	0.153212	-0.00363	-0.07433	-0.50999	0.591636	0.499012	-0.05762	0.15521
0.641655	0.22424	0.224328	0.560185	0.604509	0.458564	-0.10793	-0.28167	-0.45442			0.641649	-0.64429	-0.44966	-0.73183	-0.62604	-0.64918	-0.65883	-0.73298			0.641649	-0.51834	-0.44966	-0.66171	-0.73065			0.641655	0.152742	-0.00478	-0.07228	-0.51138	0.593044	0.499661	-0.05586	0.1565
0.642238	0.22435	0.223927	0.56148	0.603992	0.458564	-0.10757	-0.28035	-0.45645			0.642233	-0.64831	-0.45507	-0.73017	-0.6279	-0.64806	-0.65851	-0.73268			0.642233	-0.5231	-0.45507	-0.66686	-0.73488			0.642238	0.151466	-0.0064	-0.07018	-0.51193	0.594284	0.500002	-0.05421	0.1582
0.642822	0.22299	0.222833	0.561117	0.604784	0.46078	-0.10702	-0.27983	-0.45688			0.642816	-0.65066	-0.45897	-0.72958	-0.62908	-0.64815	-0.6583	-0.73239			0.642816	-0.52553	-0.45897	-0.66976	-0.73615			0.642822	0.149622	-0.00826	-0.06899	-0.51159	0.59512	0.500237	-0.05342	0.160027
0.643405	0.22092	0.22144	0.559161	0.606594	0.46486	-0.10647	-0.28025	-0.45567			0.643399	-0.65034	-0.46033	-0.73082	-0.62933	-0.64933	-0.65856	-0.73186			0.643399	-0.52424	-0.46033	-0.66928	-0.73411			0.643405	0.147713	-0.01052	-0.06921	-0.51032	0.595579	0.500273	-0.05369	0.161718
0.643988	0.21925	0.220128	0.556498	0.609007	0.469418	-0.10602	-0.28125	-0.45354			0.643983	-0.64779	-0.45928	-0.73413	-0.62882	-0.65117	-0.65975	-0.73134			0.643983	-0.51985	-0.45928	-0.66608	-0.72974			0.643988	0.146298	-0.0133	-0.0706	-0.50859	0.59593	0.500144	-0.05455	0.162873
0.644572	0.21853	0.219248	0.55403	0.611615	0.472477	-0.10562	-0.28227	-0.45128			0.644566	-0.64433	-0.45646	-0.73892	-0.62772	-0.65316	-0.66165	-0.73117			0.644566	-0.51438	-0.45646	-0.66176	-0.72474			0.644572	0.14592	-0.01598	-0.07243	-0.50754	0.596344	0.500092	-0.05532	0.16298
0.645155	0.21827	0.219219	0.552111	0.613747	0.472464	-0.10517	-0.28276	-0.44948			0.645149	-0.64144	-0.453	-0.74402	-0.62637	-0.65487	-0.6634	-0.73153			0.645149	-0.50989	-0.453	-0.65785	-0.72058			0.645155	0.146968	-0.01752	-0.07417	-0.50814	0.59694	0.500161	-0.05561	0.161881
0.645738	0.21746	0.219946	0.55092	0.614293	0.469292	-0.10453	-0.28238	-0.44868			0.645733	-0.64002	-0.45034	-0.74842	-0.62546	-0.65615	-0.66443	-0.73272			0.645733	-0.50743	-0.45034	-0.65532	-0.71806			0.645738	0.149031	-0.01749	-0.07593	-0.51042	0.597906	0.500169	-0.05538	0.160088
0.646322	0.21563	0.220519	0.550784	0.612216	0.464748	-0.10368	-0.28126	-0.44933			0.646316	-0.63986	-0.44951	-0.75145	-0.62572	-0.65709	-0.66485	-0.73473			0.646316	-0.50674	-0.44951	-0.65439	-0.71729			0.646322	0.151001	-0.01623	-0.07786	-0.51354	0.599223	0.499865	-0.05493	0.1584
0.646905	0.21295	0.220025	0.551627	0.607443	0.461698	-0.10295	-0.27994	-0.4514			0.646899	-0.64005	-0.45026	-0.75261	-0.62726	-0.65754	-0.66507	-0.7369			0.646899	-0.50698	-0.45026	-0.65482	-0.71761			0.646905	0.152318	-0.0144	-0.07928	-0.51638	0.600425	0.499032	-0.0549	0.15741
0.647488	0.21001	0.218684	0.552628	0.600993	0.462504	-0.10281	-0.27912	-0.45436			0.647483	-0.63987	-0.45118	-0.75168	-0.62938	-0.65726	-0.66524	-0.73836			0.647483	-0.50744	-0.45118	-0.65607	-0.71789			0.647488	0.153315	-0.01231	-0.07906	-0.51836	0.600865	0.497665	-0.05584	0.15704
0.648072	0.20757	0.217715	0.552908	0.594501	0.467388	-0.10342	-0.27924	-0.4577			0.648066	-0.63944	-0.45087	-0.74885	-0.63089	-0.65645	-0.66531	-0.73875			0.648066	-0.5079	-0.45087	-0.65744	-0.71737			0.648072	0.154278	-0.00985	-0.07697	-0.51978	0.600254	0.49624	-0.05758	0.1568
0.648655	0.20673	0.218116	0.552242	0.590003	0.473749	-0.10443	-0.28027	-0.46136			0.648649	-0.63942	-0.44889	-0.7448	-0.63113	-0.65576	-0.66531	-0.73828			0.648649	-0.50833	-0.44889	-0.65821	-0.71611			0.648655	0.155056	-0.00713	-0.07415	-0.52096	0.598844	0.495481	-0.05934	0.15646
0.649238	0.20829	0.219694	0.550979	0.589533	0.477954	-0.10521	-0.28167	-0.46542			0.649233	-0.63991	-0.44592	-0.74054	-0.63046	-0.65592	-0.6651	-0.73736			0.649233	-0.50853	-0.44592	-0.65811	-0.71478			0.649238	0.15541	-0.0049	-0.07199	-0.52155	0.597038	0.495724	-0.06037	0.15639
0.649822	0.21194	0.22144	0.549494	0.59357	0.477978	-0.10522	-0.28259	-0.46952			0.649816	-0.64041	-0.44305	-0.73698	-0.62953	-0.65719	-0.66448	-0.73633			0.649816	-0.50849	-0.44305	-0.65747	-0.71398			0.649822	0.155093	-0.00406	-0.07137	-0.52079	0.595119	0.496721	-0.06057	0.15689
0.650405	0.21625	0.222707	0.548199	0.600146	0.474368	-0.1045	-0.2825	-0.47293			0.650399	-0.64069	-0.44125	-0.73469	-0.62855	-0.65899	-0.6635	-0.73541			0.650399	-0.50864	-0.44125	-0.65701	-0.71401			0.650405	0.153896	-0.00498	-0.07223	-0.51844	0.593354	0.498145	-0.06031	0.1578
0.650988	0.21984	0.223549	0.547706	0.606106	0.469549	-0.1037	-0.28161	-0.47489			0.650983	-0.64102	-0.4411	-0.73386	-0.62753	-0.66025	-0.66259	-0.73468			0.650983	-0.50932	-0.4411	-0.65723	-0.71484			0.650988	0.152034	-0.00714	-0.07373	-0.51524	0.592138	0.499802	-0.05989	0.159004
0.651572	0.22198	0.224351	0.548367	0.609198	0.465949	-0.10349	-0.28053	-0.47482			0.651566	-0.64152	-0.44264	-0.73408	-0.62669	-0.66013	-0.66221	-0.73394			0.651566	-0.51021	-0.44264	-0.65798	-0.7158			0.651572	0.150395	-0.00935	-0.07484	-0.51235	0.591811	0.501324	-0.05939	0.160559
0.652155	0.22243	0.225548	0.549881	0.608769	0.464315	-0.10404	-0.27997	-0.47265			0.652149	-0.64148	-0.44512	-0.73458	-0.62636	-0.65859	-0.6621	-0.73275			0.652149	-0.51045	-0.44512	-0.65869	-0.71593			0.652155	0.150116	-0.01043	-0.07509	-0.51034	0.592399	0.502028	-0.05895	0.162221
0.652738	0.22123	0.227191	0.551469	0.605389	0.464128	-0.10525	-0.28039	-0.4692			0.652733	-0.63989	-0.44728	-0.73459	-0.62661	-0.65667	-0.66139	-0.73103			0.652733	-0.50953	-0.44728	-0.65894	-0.71468			0.652738	0.151624	-0.00986	-0.07453	-0.50916	0.593526	0.501377	-0.05859	0.163338
0.653322	0.21881	0.228719	0.552465	0.600528	0.465018	-0.10674	-0.28179	-0.46579			0.653316	-0.63635	-0.44825	-0.73381	-0.62716	-0.65568	-0.65983	-0.72937			0.653316	-0.50784	-0.44825	-0.65867	-0.71223			0.653322	0.154503	-0.00789	-0.07368	-0.5085	0.594514	0.499436	-0.05821	0.163413
0.653905	0.21637	0.229543	0.552712	0.595927	0.466717	-0.10806	-0.28369	-0.46325			0.653899	-0.63146	-0.4479	-0.73237	-0.62754	-0.65614	-0.65834	-0.72854			0.653899	-0.50613	-0.4479	-0.65799	-0.70916			0.653905	0.158037	-0.00529	-0.07325	-0.50803	0.594715	0.496949	-0.05776	0.162598
0.654488	0.21545	0.22951	0.552647	0.592443	0.46866	-0.10884	-0.28536	-0.46143			0.654483	-0.62664	-0.44669	-0.73084	-0.62753	-0.65762	-0.65806	-0.72889			0.654483	-0.50489	-0.44669	-0.65696	-0.70633			0.654488	0.16131	-0.00299	-0.07362	-0.50777	0.593975	0.49492	-0.05742	0.161415
0.655072	0.2167	0.22876	0.552615	0.589794	0.47048	-0.10904	-0.28624	-0.45964			0.655066	-0.62319	-0.44533	-0.72975	-0.62735	-0.65949	-0.6591	-0.7301			0.655066	-0.50419	-0.44533	-0.65569	-0.7045			0.655072	0.163498	-0.00164	-0.07466	-0.50832	0.592691	0.493999	-0.05733	0.160349
0.655655	0.2189	0.227657	0.552237	0.587731	0.472114	-0.10884	-0.28612	-0.45764			0.655649	-0.62161	-0.44438	-0.72922	-0.6273	-0.66138	-0.66062	-0.73114			0.655649	-0.50396	-0.44438	-0.65447	-0.70387			0.655655	0.164504	-0.00106	-0.07601	-0.50997	0.591429	0.494204	-0.05743	0.159678
0.656238	0.22014	0.226633	0.551026	0.58676	0.473143	-0.10836	-0.28517	-0.45604			0.656233	-0.62155	-0.44404	-0.72907	-0.62733	-0.6629	-0.66155	-0.73096			0.656233	-0.50426	-0.44404	-0.65352	-0.70381			0.656238	0.164495	-0.00088	-0.07729	-0.51182	0.590601	0.495066	-0.05752	0.159529
0.656822	0.21957	0.225757	0.549275	0.587498	0.473209	-0.10758	-0.28394	-0.45575			0.656816	-0.6225	-0.44423	-0.72903	-0.62716	-0.66338	-0.66127	-0.72962			0.656816	-0.50519	-0.44423	-0.65285	-0.70344			0.656822	0.163294	-0.00134	-0.07833	-0.51231	0.590419	0.496081	-0.05747	0.159874
0.657405	0.21782	0.224807	0.547878	0.590143	0.472599	-0.10664	-0.28297	-0.45691			0.657399	-0.62419	-0.44499	-0.7288	-0.62665	-0.66219	-0.65985	-0.72828			0.657399	-0.50671	-0.44499	-0.65241	-0.70232			0.657405	0.160812	-0.00287	-0.07893	-0.51074	0.590972	0.49696	-0.05725	0.160177
0.657988	0.21585	0.223494	0.547669	0.594641	0.471738	-0.10581	-0.28232	-0.45888			0.657983	-0.62638	-0.44631	-0.72821	-0.62578	-0.65947	-0.6581	-0.72802			0.657983	-0.50852	-0.44631	-0.6521	-0.70083			0.657988	0.157403	-0.00529	-0.07886	-0.50788	0.592183	0.497668	-0.05673	0.159595
0.658572	0.21429	0.221674	0.549103	0.600196	0.470588	-0.10529	-0.28176	-0.46092			0.658566	-0.62854	-0.44762	-0.72767	-0.62471	-0.65613	-0.65706	-0.729			0.658566	-0.51008	-0.44762	-0.65168	-0.69989			0.658572	0.153772	-0.00792	-0.07832	-0.505	0.593638	0.498257	-0.05605	0.15788
0.659155	0.21362	0.219596	0.551971	0.605282	0.469065	-0.10525	-0.2813	-0.46256			0.659149	-0.62998	-0.44797	-0.72802	-0.62383	-0.6532	-0.65708	-0.73073			0.659149	-0.51087	-0.44797	-0.65107	-0.69999			0.659155	0.150828	-0.01005	-0.07827	-0.50288	0.594776	0.498812	-0.05558	0.1558
0.659738	0.21428	0.217888	0.555255	0.608872	0.467518	-0.10586	-0.28108	-0.46341			0.659733	-0.63043	-0.44688	-0.72976	-0.62356	-0.65138	-0.6575	-0.73258			0.659733	-0.51055	-0.44688	-0.65054	-0.70083			0.659738	0.149203	-0.01106	-0.07955	-0.50182	0.595404	0.499553	-0.05543	0.15431
0.660322	0.21608	0.21738	0.557913	0.611028	0.466349	-0.10711	-0.28137	-0.46316			0.660316	-0.63033	-0.4447	-0.73275	-0.62399	-0.65093	-0.65734	-0.7339			0.660316	-0.50915	-0.4447	-0.65052	-0.70192			0.660322	0.148886	-0.01056	-0.08182	-0.50165	0.595651	0.500475	-0.0555	0.15361
0.660905	0.218	0.2184	0.55958	0.611969	0.465544	-0.10858	-0.28249	-0.46198			0.660899	-0.63051	-0.44232	-0.73642	-0.62492	-0.65168	-0.65613	-0.73432			0.660899	-0.50719	-0.44232	-0.65109	-0.70315			0.660905	0.149338	-0.00906	-0.08399	-0.50208	0.59552	0.501107	-0.05576	0.15336
0.661488	0.21919	0.220406	0.560116	0.611707	0.465009	-0.10969	-0.28439	-0.46034			0.661483	-0.63134	-0.44065	-0.74003	-0.62578	-0.65321	-0.65422	-0.734			0.661483	-0.50542	-0.44065	-0.65208	-0.70453			0.661488	0.149901	-0.00775	-0.08555	-0.50311	0.595008	0.501015	-0.05647	0.15333
0.662072	0.21946	0.22226	0.559347	0.610376	0.465004	-0.11016	-0.28635	-0.45843			0.662066	-0.63236	-0.44013	-0.74294	-0.62604	-0.65521	-0.65281	-0.73358			0.662066	-0.50447	-0.44013	-0.65317	-0.70587			0.662072	0.150125	-0.00738	-0.08672	-0.50494	0.594429	0.500305	-0.05771	0.1535
0.662655	0.21907	0.223019	0.557443	0.608183	0.465856	-0.11011	-0.2875	-0.45632			0.662649	-0.63293	-0.44073	-0.74475	-0.62579	-0.65733	-0.65326	-0.73374			0.662649	-0.5045	-0.44073	-0.65398	-0.70703			0.662655	0.149962	-0.0078	-0.08743	-0.50753	0.594211	0.499295	-0.05901	0.15385
0.663238	0.21818	0.222535	0.555147	0.605547	0.467398	-0.10964	-0.28761	-0.45462			0.663233	-0.63311	-0.44214	-0.74542	-0.62587	-0.65899	-0.65597	-0.73473			0.663233	-0.50516	-0.44214	-0.65428	-0.70812			0.663238	0.149631	-0.00849	-0.08727	-0.51057	0.59451	0.497965	-0.05995	0.15438
0.663822	0.21681	0.221514	0.553722	0.60334	0.468599	-0.10903	-0.28694	-0.45425			0.663816	-0.63366	-0.44389	-0.74529	-0.62691	-0.65962	-0.66021	-0.73627			0.663816	-0.50591	-0.44389	-0.65394	-0.70916			0.663822	0.149389	-0.00915	-0.08618	-0.51346	0.595087	0.496153	-0.06048	0.15512
0.664405	0.21493	0.221058	0.554109	0.602367	0.468207	-0.1089	-0.28592	-0.45566			0.664399	-0.63528	-0.44536	-0.74493	-0.62863	-0.65912	-0.66488	-0.73792			0.664399	-0.50621	-0.44536	-0.65281	-0.70981			0.664405	0.1495	-0.00935	-0.08441	-0.51537	0.595563	0.494086	-0.06079	0.15619
0.664988	0.21266	0.221757	0.555902	0.602613	0.466116	-0.10978	-0.28504	-0.45836			0.664983	-0.63783	-0.44603	-0.74492	-0.63008	-0.65796	-0.66904	-0.73927			0.664983	-0.50583	-0.44603	-0.65091	-0.70974			0.664988	0.15006	-0.00874	-0.0822	-0.51572	0.595873	0.492356	-0.06118	0.15778
0.665572	0.21034	0.223294	0.557723	0.603717	0.463686	-0.11147	-0.2848	-0.46118			0.665566	-0.64039	-0.4459	-0.74537	-0.6304	-0.65647	-0.67172	-0.73993			0.665566	-0.50511	-0.4459	-0.64851	-0.70922			0.665572	0.15107	-0.00758	-0.07996	-0.51472	0.596288	0.491496	-0.06192	0.1598
0.666155	0.20845	0.225035	0.558402	0.605622	0.462168	-0.11313	-0.28533	-0.46316			0.666149	-0.642	-0.44543	-0.74561	-0.62951	-0.65476	-0.6723	-0.73981			0.666149	-0.50464	-0.44543	-0.64598	-0.70882			0.666155	0.152495	-0.00642	-0.07819	-0.51317	0.596911	0.491635	-0.06285	0.161489
0.666738	0.20735	0.226596	0.557527	0.608187	0.461176	-0.11399	-0.28622	-0.46422			0.666733	-0.64215	-0.44499	-0.74487	-0.62821	-0.65328	-0.67108	-0.73938			0.666733	-0.50456	-0.44499	-0.64346	-0.70879			0.666738	0.154046	-0.00567	-0.07721	-0.51177	0.597657	0.492585	-0.06342	0.161998
0.667322	0.20714	0.227783	0.55552	0.61079	0.459467	-0.11381	-0.28693	-0.46495			0.667316	-0.64097	-0.44462	-0.74327	-0.6274	-0.65289	-0.66894	-0.73892			0.667316	-0.50462	-0.44462	-0.64116	-0.70898			0.667322	0.155317	-0.00552	-0.07717	-0.51074	0.598517	0.494009	-0.06322	0.161336
0.667905	0.20755	0.228546	0.553243	0.612602	0.45719	-0.11288	-0.28712	-0.46577			0.667899	-0.63906	-0.44424	-0.74179	-0.62757	-0.65432	-0.6666	-0.73789			0.667899	-0.50441	-0.44424	-0.63966	-0.70917			0.667905	0.156173	-0.00579	-0.07816	-0.50984	0.599405	0.495372	-0.06229	0.160391
0.668488	0.20817	0.228947	0.551506	0.612607	0.456217	-0.11163	-0.28671	-0.46659			0.668483	-0.63689	-0.44397	-0.74128	-0.62881	-0.65736	-0.66474	-0.73603			0.668483	-0.50364	-0.44397	-0.63958	-0.7092			0.668488	0.156774	-0.00582	-0.07991	-0.5086	0.599948	0.496213	-0.06105	0.159991
0.669072	0.20901	0.228873	0.550919	0.609906	0.458057	-0.11036	-0.28591	-0.46709			0.669066	-0.63466	-0.44401	-0.74167	-0.63061	-0.6609	-0.66383	-0.73424			0.669066	-0.50268	-0.44401	-0.64098	-0.70905			0.669072	0.157157	-0.0051	-0.08158	-0.50718	0.59963	0.496649	-0.05994	0.160265
0.669655	0.21064	0.227973	0.551748	0.604811	0.461936	-0.10919	-0.28513	-0.46711			0.669649	-0.6326	-0.44444	-0.74228	-0.63183	-0.66379	-0.66341	-0.73353			0.669649	-0.50223	-0.44444	-0.64326	-0.70892			0.669655	0.157035	-0.00413	-0.0823	-0.50657	0.598162	0.497254	-0.05914	0.160889
0.670238	0.21336	0.226115	0.553592	0.599139	0.465661	-0.10815	-0.28461	-0.46677			0.670233	-0.6311	-0.44506	-0.74257	-0.63181	-0.66554	-0.66255	-0.73394			0.670233	-0.50267	-0.44506	-0.64556	-0.70921			0.670238	0.156118	-0.00366	-0.08215	-0.50751	0.595907	0.49844	-0.0586	0.161546
0.670822	0.21654	0.223713	0.555506	0.594651	0.467919	-0.10747	-0.28435	-0.46627			0.670816	-0.63061	-0.44553	-0.74229	-0.6307	-0.66605	-0.66107	-0.73484			0.670816	-0.50397	-0.44553	-0.64731	-0.71004			0.670822	0.154483	-0.00374	-0.08179	-0.50949	0.593703	0.500017	-0.05822	0.16217
0.671405	0.21912	0.221571	0.55688	0.59168	0.468757	-0.10762	-0.28419	-0.46574			0.671399	-0.63128	-0.4458	-0.74141	-0.629	-0.66518	-0.6595	-0.73556			0.671399	-0.50599	-0.4458	-0.64846	-0.71095			0.671405	0.152644	-0.00363	-0.08133	-0.51122	0.592161	0.501264	-0.05799	0.162738
0.671988	0.22065	0.220099	0.557829	0.589854	0.468393	-0.10888	-0.28395	-0.4655			0.671983	-0.63254	-0.44597	-0.74027	-0.62735	-0.66316	-0.65834	-0.73563			0.671983	-0.50832	-0.44597	-0.64945	-0.71128			0.671988	0.151023	-0.00285	-0.08025	-0.51175	0.591516	0.501616	-0.05809	0.162929
0.672572	0.22138	0.218856	0.558509	0.589351	0.466741	-0.11081	-0.28369	-0.46606			0.672566	-0.63354	-0.446	-0.73942	-0.6263	-0.6608	-0.65776	-0.73489			0.672566	-0.51033	-0.446	-0.65074	-0.71098			0.672572	0.149468	-0.00164	-0.0785	-0.51101	0.591985	0.501177	-0.05881	0.162425
0.673155	0.22168	0.217184	0.558519	0.590502	0.463807	-0.11246	-0.28363	-0.46723			0.673149	-0.63391	-0.44591	-0.7391	-0.626	-0.65883	-0.65753	-0.73348			0.673149	-0.51144	-0.44591	-0.6524	-0.71051			0.673155	0.147541	-0.00056	-0.07672	-0.50966	0.593773	0.50038	-0.06036	0.161401
0.673738	0.22161	0.21489	0.557192	0.592783	0.460044	-0.11316	-0.28376	-0.4679			0.673733	-0.63414	-0.44592	-0.73915	-0.62608	-0.65719	-0.65718	-0.73194			0.673733	-0.51142	-0.44592	-0.65394	-0.71042			0.673738	0.144998	-0.00019	-0.07546	-0.50885	0.596513	0.499469	-0.06266	0.160265
0.674322	0.2209	0.21221	0.554352	0.595316	0.456226	-0.11297	-0.28388	-0.46719			0.674316	-0.63493	-0.4462	-0.73898	-0.62619	-0.65567	-0.65657	-0.73106			0.674316	-0.51051	-0.4462	-0.65492	-0.71094			0.674322	0.141892	-0.00111	-0.07455	-0.50961	0.599233	0.498497	-0.06521	0.159301
0.674905	0.21953	0.20986	0.551054	0.597882	0.453079	-0.11232	-0.28403	-0.46518			0.674899	-0.63644	-0.44679	-0.73799	-0.62644	-0.6548	-0.65613	-0.73117			0.674899	-0.50953	-0.44679	-0.65549	-0.71185			0.674905	0.13907	-0.00326	-0.07336	-0.51209	0.60105	0.497595	-0.06722	0.158551
0.675488	0.21803	0.20898	0.549112	0.600848	0.451118	-0.11147	-0.28439	-0.46253			0.675483	-0.63817	-0.4477	-0.73645	-0.62704	-0.6554	-0.65619	-0.73175			0.675483	-0.50927	-0.4477	-0.65609	-0.71268			0.675488	0.13833	-0.00578	-0.07145	-0.51502	0.601529	0.497119	-0.06819	0.15797
0.676072	0.21686	0.21033	0.54935	0.604276	0.450685	-0.11057	-0.28502	-0.46012			0.676066	-0.63949	-0.44889	-0.73524	-0.62802	-0.65759	-0.65649	-0.73199			0.676066	-0.50975	-0.44889	-0.65707	-0.71327			0.676072	0.140943	-0.0076	-0.06918	-0.51657	0.600696	0.497422	-0.06835	0.15769
0.676655	0.21594	0.2135	0.551092	0.607392	0.451737	-0.10992	-0.28584	-0.4587			0.676649	-0.64011	-0.45026	-0.73483	-0.62925	-0.66065	-0.65648	-0.73158			0.676649	-0.51038	-0.45026	-0.65834	-0.71387			0.676655	0.146269	-0.00806	-0.0675	-0.51569	0.598966	0.498416	-0.06815	0.15777
0.677238	0.21503	0.217217	0.553103	0.609314	0.454298	-0.10983	-0.28666	-0.45851			0.677233	-0.63994	-0.45145	-0.73505	-0.63064	-0.66357	-0.65579	-0.73092			0.677233	-0.51052	-0.45145	-0.65932	-0.71449			0.677238	0.152025	-0.00718	-0.06726	-0.51274	0.596947	0.499522	-0.06767	0.15811
0.677822	0.21392	0.220281	0.554369	0.610138	0.458364	-0.11052	-0.28734	-0.45906			0.677816	-0.63905	-0.45184	-0.73559	-0.63196	-0.66549	-0.65451	-0.73084			0.677816	-0.50995	-0.45184	-0.65948	-0.71448			0.677822	0.156021	-0.00552	-0.0689	-0.50903	0.595104	0.500249	-0.06652	0.158686
0.678405	0.21257	0.222143	0.554482	0.610907	0.463211	-0.11211	-0.28798	-0.45976			0.678399	-0.63796	-0.45111	-0.73624	-0.63274	-0.66577	-0.65297	-0.73205			0.678399	-0.50905	-0.45111	-0.6589	-0.71336			0.678405	0.157496	-0.00393	-0.07227	-0.50623	0.593695	0.50054	-0.06426	0.159692
0.678988	0.21132	0.222935	0.553746	0.612374	0.467849	-0.11455	-0.28878	-0.46077			0.678983	-0.63743	-0.44952	-0.73672	-0.63264	-0.66428	-0.65156	-0.73455			0.678983	-0.50842	-0.44952	-0.65804	-0.71133			0.678988	0.157045	-0.00306	-0.0763	-0.50557	0.592995	0.500478	-0.06105	0.161029
0.679572	0.21057	0.22287	0.552544	0.614065	0.472049	-0.11745	-0.28968	-0.46293			0.679566	-0.63767	-0.44765	-0.7366	-0.63193	-0.66155	-0.6505	-0.73787			0.679566	-0.50821	-0.44765	-0.65709	-0.70887			0.679572	0.155476	-0.00323	-0.07962	-0.50692	0.593558	0.500053	-0.05763	0.16236
0.680155	0.21065	0.221916	0.551092	0.614828	0.476138	-0.12019	-0.29034	-0.46661			0.680149	-0.63829	-0.44614	-0.73583	-0.63115	-0.65865	-0.65018	-0.74159			0.680149	-0.50826	-0.44614	-0.65587	-0.70638			0.680155	0.153357	-0.00458	-0.08182	-0.50852	0.59574	0.499325	-0.05481	0.163515
0.680738	0.2118	0.219988	0.549769	0.614176	0.480105	-0.12202	-0.29035	-0.47096			0.680733	-0.63897	-0.44531	-0.73466	-0.63057	-0.65648	-0.65103	-0.74529			0.680733	-0.50862	-0.44531	-0.6543	-0.70437			0.680738	0.151224	-0.00703	-0.08342	-0.5082	0.598738	0.498639	-0.05288	0.164456
0.681322	0.21378	0.217562	0.549266	0.61262	0.483364	-0.12245	-0.28978	-0.47453			0.681316	-0.6396	-0.44485	-0.73286	-0.63017	-0.6554	-0.65298	-0.74849			0.681316	-0.50948	-0.44485	-0.6526	-0.70331			0.681322	0.149748	-0.00991	-0.08465	-0.50523	0.600822	0.498628	-0.05193	0.164814
0.681905	0.21595	0.215629	0.550025	0.610661	0.485102	-0.1217	-0.28917	-0.47621			0.681899	-0.6401	-0.44435	-0.73008	-0.62997	-0.65525	-0.65558	-0.75072			0.681899	-0.51084	-0.44435	-0.65109	-0.70333			0.681905	0.149362	-0.01204	-0.0849	-0.5009	0.600837	0.499859	-0.05225	0.163958
0.682488	0.21794	0.21486	0.551702	0.608192	0.484576	-0.1205	-0.2891	-0.47597			0.682483	-0.64022	-0.44393	-0.72715	-0.63022	-0.65557	-0.65846	-0.75169			0.682483	-0.51238	-0.44393	-0.65016	-0.70433			0.682488	0.149887	-0.01273	-0.08343	-0.49744	0.599073	0.502239	-0.05391	0.161672
0.683072	0.21956	0.21501	0.553341	0.605077	0.481325	-0.11954	-0.28958	-0.47474			0.683066	-0.63977	-0.444	-0.72585	-0.63109	-0.6559	-0.66143	-0.75147			0.683066	-0.51367	-0.444	-0.65019	-0.70615			0.683072	0.150563	-0.01249	-0.08027	-0.49613	0.596697	0.504743	-0.05636	0.158608
0.683655	0.22031	0.215499	0.554053	0.601729	0.475714	-0.11913	-0.29002	-0.47351			0.683649	-0.63897	-0.44475	-0.72721	-0.63262	-0.65635	-0.6641	-0.7504			0.683649	-0.5145	-0.44475	-0.65107	-0.70845			0.683655	0.150689	-0.01223	-0.07634	-0.49702	0.59489	0.506089	-0.05881	0.15595
0.684238	0.21969	0.216104	0.55383	0.598637	0.469316	-0.11914	-0.28987	-0.47283			0.684233	-0.63828	-0.44605	-0.73047	-0.63437	-0.6573	-0.66604	-0.74864			0.684233	-0.51486	-0.44605	-0.65218	-0.71065			0.684238	0.150358	-0.01232	-0.07288	-0.49991	0.594472	0.50588	-0.06077	0.15466
0.684822	0.21803	0.216905	0.553657	0.595782	0.464184	-0.1191	-0.2891	-0.4727			0.684816	-0.63792	-0.44745	-0.73375	-0.63539	-0.65856	-0.66721	-0.74606			0.684816	-0.51472	-0.44745	-0.65286	-0.71214			0.684822	0.150255	-0.01264	-0.07089	-0.50407	0.59556	0.504663	-0.06194	0.15491
0.685405	0.21683	0.217752	0.55443	0.593193	0.461414	-0.11852	-0.28796	-0.47284			0.685399	-0.63779	-0.44844	-0.73563	-0.63498	-0.65931	-0.66795	-0.74292			0.685399	-0.5143	-0.44844	-0.65323	-0.71277			0.685405	0.150702	-0.01309	-0.07071	-0.50765	0.597493	0.502987	-0.06219	0.15584
0.685988	0.21731	0.218283	0.555994	0.591484	0.460841	-0.11741	-0.28682	-0.47314			0.685983	-0.63771	-0.44869	-0.7359	-0.6334	-0.65911	-0.6686	-0.74004			0.685983	-0.51407	-0.44869	-0.65399	-0.71291			0.685988	0.151303	-0.01348	-0.07168	-0.5088	0.599426	0.500972	-0.06171	0.1562
0.686572	0.2192	0.218386	0.557401	0.591293	0.461763	-0.11635	-0.28588	-0.47377			0.686566	-0.63765	-0.44818	-0.73509	-0.63154	-0.65829	-0.669	-0.73814			0.686566	-0.51429	-0.44818	-0.6553	-0.71298			0.686572	0.151517	-0.01333	-0.07283	-0.50698	0.600893	0.498774	-0.06092	0.15519
0.687155	0.221	0.218283	0.557825	0.592718	0.463309	-0.11603	-0.28512	-0.47485			0.687149	-0.63766	-0.44735	-0.73402	-0.6302	-0.65738	-0.66844	-0.73732			0.687149	-0.5148	-0.44735	-0.6565	-0.71308			0.687155	0.151317	-0.01221	-0.07385	-0.50289	0.601728	0.496624	-0.06032	0.15297
0.687738	0.22136	0.218088	0.557155	0.595275	0.464561	-0.11675	-0.28447	-0.47628			0.687733	-0.63765	-0.4469	-0.73366	-0.6298	-0.65686	-0.66643	-0.73722			0.687733	-0.51546	-0.4469	-0.65686	-0.71321			0.687738	0.151024	-0.01023	-0.07485	-0.49814	0.601865	0.494382	-0.06043	0.15049
0.688322	0.22013	0.217785	0.55579	0.598078	0.465041	-0.11829	-0.28411	-0.47789			0.688316	-0.63748	-0.44703	-0.73459	-0.63034	-0.65722	-0.66359	-0.73759			0.688316	-0.51629	-0.44703	-0.65606	-0.71316			0.688322	0.150753	-0.00808	-0.07567	-0.49467	0.601648	0.491687	-0.06164	0.14909
0.688905	0.21848	0.217385	0.554384	0.600182	0.46519	-0.11991	-0.28432	-0.47961			0.688899	-0.63707	-0.44722	-0.73665	-0.63112	-0.65858	-0.66124	-0.73837			0.688899	-0.51698	-0.44722	-0.65451	-0.71238			0.688905	0.150446	-0.00657	-0.07602	-0.49398	0.601697	0.48876	-0.06374	0.14977
0.689488	0.21755	0.216974	0.553555	0.60104	0.465944	-0.12079	-0.28509	-0.48116			0.689483	-0.63639	-0.4471	-0.73926	-0.63133	-0.66046	-0.66049	-0.73937			0.689483	-0.5171	-0.4471	-0.65315	-0.71068			0.689488	0.150246	-0.00617	-0.07628	-0.49632	0.602175	0.48665	-0.06601	0.15221
0.690072	0.21732	0.2167	0.553499	0.600658	0.467696	-0.1207	-0.28626	-0.48188			0.690066	-0.63558	-0.44688	-0.74192	-0.63078	-0.66215	-0.66158	-0.74046			0.690066	-0.51645	-0.44688	-0.6527	-0.70891			0.690072	0.150204	-0.0066	-0.07695	-0.50046	0.602652	0.486265	-0.06777	0.15479
0.690655	0.21721	0.216658	0.554141	0.599107	0.469912	-0.1201	-0.28739	-0.48137			0.690649	-0.63499	-0.44686	-0.74453	-0.63022	-0.66321	-0.66388	-0.74166			0.690649	-0.51518	-0.44686	-0.65329	-0.70823			0.690655	0.150111	-0.00719	-0.0777	-0.50425	0.602788	0.487323	-0.06873	0.15611
0.691238	0.2169	0.216845	0.555301	0.596327	0.471635	-0.11965	-0.28799	-0.48006			0.691233	-0.63504	-0.44725	-0.74716	-0.63082	-0.66348	-0.66601	-0.74289			0.691233	-0.51373	-0.44725	-0.65462	-0.70906			0.691238	0.149962	-0.00739	-0.07774	-0.50655	0.602716	0.488694	-0.06902	0.156
0.691822	0.21667	0.217413	0.556521	0.592485	0.472319	-0.11949	-0.28802	-0.47891			0.691816	-0.63594	-0.44813	-0.74942	-0.63315	-0.66308	-0.6668	-0.74387			0.691816	-0.51266	-0.44813	-0.65626	-0.711			0.691822	0.150097	-0.00689	-0.0768	-0.508	0.602498	0.489682	-0.06917	0.15529
0.692405	0.21701	0.218749	0.557182	0.588071	0.472501	-0.1192	-0.28796	-0.47844			0.692399	-0.63747	-0.44917	-0.7506	-0.63649	-0.66241	-0.66616	-0.74441			0.692399	-0.51238	-0.44917	-0.65763	-0.71341			0.692405	0.150893	-0.00532	-0.07549	-0.50977	0.601972	0.490405	-0.06962	0.15498
0.692988	0.21783	0.220756	0.557201	0.58373	0.473102	-0.11832	-0.28829	-0.47852			0.692983	-0.63889	-0.44983	-0.75042	-0.63954	-0.662	-0.66486	-0.74472			0.692983	-0.51293	-0.44983	-0.6582	-0.71564			0.692988	0.152384	-0.00268	-0.07437	-0.51177	0.601291	0.491116	-0.0702	0.15548
0.693572	0.21856	0.222516	0.557238	0.58042	0.473818	-0.11693	-0.28921	-0.47852			0.693566	-0.63945	-0.44991	-0.74916	-0.64151	-0.66213	-0.66341	-0.74497			0.693566	-0.51369	-0.44991	-0.65783	-0.71731			0.693572	0.154008	5.1e-05	-0.07321	-0.51273	0.600939	0.491728	-0.07042	0.15649
0.694155	0.21906	0.223135	0.557759	0.57922	0.473037	-0.11561	-0.29053	-0.47779			0.694149	-0.63911	-0.44979	-0.74696	-0.64255	-0.66268	-0.66192	-0.74507			0.694149	-0.51369	-0.44979	-0.6567	-0.71828			0.694155	0.155103	0.00143	-0.0716	-0.51164	0.601087	0.492117	-0.07024	0.15771
0.694738	0.21961	0.222423	0.558356	0.5805	0.469409	-0.11506	-0.29178	-0.47628			0.694733	-0.63842	-0.44998	-0.74404	-0.64312	-0.66349	-0.66047	-0.74497			0.694733	-0.51249	-0.44998	-0.65506	-0.71834			0.694738	0.15574	0.000628	-0.06978	-0.50877	0.60147	0.492393	-0.06997	0.159301
0.695322	0.22043	0.220831	0.558467	0.58363	0.463216	-0.11573	-0.29259	-0.47418			0.695316	-0.63778	-0.45054	-0.74122	-0.64335	-0.66443	-0.65911	-0.74493			0.695316	-0.51058	-0.45054	-0.65325	-0.7171			0.695322	0.156612	-0.00206	-0.06835	-0.50509	0.601773	0.492758	-0.06984	0.161397
0.695905	0.22132	0.219215	0.557932	0.587726	0.456576	-0.11748	-0.29286	-0.4713			0.695899	-0.63745	-0.45124	-0.73946	-0.64303	-0.66521	-0.65781	-0.74529			0.695899	-0.50878	-0.45124	-0.65201	-0.71473			0.695905	0.158046	-0.00548	-0.06753	-0.50135	0.601918	0.493256	-0.06973	0.163567
0.696488	0.22203	0.218386	0.556423	0.591992	0.451858	-0.11969	-0.29278	-0.46765			0.696483	-0.63793	-0.45184	-0.73917	-0.64206	-0.66555	-0.65675	-0.74599			0.696483	-0.50767	-0.45184	-0.65203	-0.71206			0.696488	0.159378	-0.00864	-0.06723	-0.49812	0.602147	0.493671	-0.06946	0.164935
0.697072	0.22254	0.218553	0.55356	0.595676	0.449213	-0.12178	-0.29301	-0.46432			0.697066	-0.63959	-0.45242	-0.74005	-0.64059	-0.66535	-0.65642	-0.74696			0.697066	-0.50726	-0.45242	-0.65345	-0.71011			0.697072	0.159517	-0.01119	-0.06757	-0.49574	0.602704	0.493716	-0.06891	0.164801
0.697655	0.22296	0.219532	0.549941	0.598054	0.44674	-0.12323	-0.29412	-0.46275			0.697649	-0.64204	-0.45329	-0.74134	-0.63887	-0.66465	-0.6574	-0.74835			0.697649	-0.50729	-0.45329	-0.65582	-0.70947			0.697655	0.158214	-0.01265	-0.06861	-0.49404	0.603311	0.493378	-0.0682	0.163213
0.698238	0.22306	0.220882	0.547166	0.598688	0.443593	-0.12363	-0.29608	-0.46342			0.698233	-0.64429	-0.45452	-0.74218	-0.63718	-0.66346	-0.65964	-0.75032			0.698233	-0.50776	-0.45452	-0.65868	-0.71015			0.698238	0.156058	-0.01236	-0.07016	-0.49276	0.603346	0.492924	-0.06754	0.160903
0.698822	0.2226	0.221808	0.546449	0.597813	0.441544	-0.12303	-0.29809	-0.46559			0.698816	-0.64565	-0.45593	-0.74178	-0.63593	-0.66191	-0.66198	-0.75258			0.698816	-0.50877	-0.45593	-0.66167	-0.71178			0.698822	0.153627	-0.0106	-0.07206	-0.49202	0.602572	0.492662	-0.06706	0.15857
0.699405	0.22169	0.221799	0.547627	0.59614	0.443281	-0.12201	-0.29911	-0.46794			0.699399	-0.64596	-0.45733	-0.73942	-0.63544	-0.66028	-0.66304	-0.7545			0.699399	-0.51035	-0.45733	-0.66425	-0.71392			0.699405	0.151261	-0.00849	-0.07422	-0.49228	0.601321	0.492869	-0.06657	0.15635
0.699988	0.22078	0.221133	0.54962	0.594493	0.449921	-0.12135	-0.29866	-0.46957			0.699983	-0.64536	-0.45844	-0.73495	-0.63573	-0.6591	-0.66261	-0.75552			0.699983	-0.51214	-0.45844	-0.66575	-0.71595			0.699988	0.149482	-0.00675	-0.07625	-0.4936	0.600016	0.493785	-0.06577	0.15428
0.700572	0.22023	0.220467	0.551892	0.593714	0.459998	-0.12148	-0.29736	-0.4707			0.700566	-0.64413	-0.4589	-0.72948	-0.63653	-0.65889	-0.66162	-0.7554			0.700566	-0.5133	-0.4589	-0.66579	-0.71718			0.700572	0.148826	-0.00544	-0.07754	-0.49478	0.598844	0.495355	-0.06474	0.15281
0.701155	0.21997	0.220188	0.5549	0.594274	0.470121	-0.1222	-0.29632	-0.47177			0.701149	-0.64241	-0.4585	-0.72456	-0.6374	-0.65963	-0.66083	-0.75437			0.701149	-0.51327	-0.4585	-0.66463	-0.71709			0.701155	0.14925	-0.00473	-0.07813	-0.49419	0.597836	0.49697	-0.06392	0.15233
0.701738	0.21962	0.2205	0.558705	0.595592	0.477045	-0.12291	-0.29605	-0.47245			0.701733	-0.6401	-0.45726	-0.721	-0.63757	-0.66079	-0.66026	-0.7531			0.701733	-0.51256	-0.45726	-0.66308	-0.71584			0.701738	0.150195	-0.00482	-0.07865	-0.49175	0.597072	0.49777	-0.06358	0.15273
0.702322	0.21879	0.221469	0.562035	0.596891	0.4795	-0.12319	-0.29591	-0.47215			0.702316	-0.63742	-0.4554	-0.71882	-0.63648	-0.66157	-0.65958	-0.75234			0.702316	-0.51204	-0.4554	-0.66188	-0.71404			0.702322	0.151131	-0.00549	-0.07937	-0.4893	0.596556	0.497305	-0.0636	0.15399
0.702905	0.21762	0.22294	0.563553	0.598241	0.478252	-0.12309	-0.29504	-0.47092			0.702899	-0.63513	-0.45328	-0.71767	-0.6344	-0.66137	-0.65846	-0.75228			0.702899	-0.51188	-0.45328	-0.66122	-0.71228			0.702905	0.152011	-0.00601	-0.07993	-0.48853	0.596046	0.495995	-0.06386	0.1559
0.703488	0.21674	0.224569	0.563319	0.600108	0.475053	-0.12287	-0.29327	-0.46952			0.703483	-0.63392	-0.45147	-0.71722	-0.63223	-0.66021	-0.65706	-0.75246			0.703483	-0.51187	-0.45147	-0.6607	-0.71086			0.703488	0.153049	-0.00557	-0.08011	-0.48975	0.595324	0.494792	-0.0643	0.15763
0.704072	0.21663	0.225687	0.562286	0.602264	0.471505	-0.12284	-0.2911	-0.46889			0.704066	-0.63401	-0.45036	-0.7173	-0.63073	-0.65864	-0.65605	-0.75235			0.704066	-0.51191	-0.45036	-0.65992	-0.71008			0.704072	0.153896	-0.00427	-0.08013	-0.49248	0.59449	0.494448	-0.06477	0.158658
0.704655	0.21692	0.225477	0.560955	0.603922	0.468115	-0.12304	-0.28935	-0.4697			0.704649	-0.63518	-0.44967	-0.71791	-0.63019	-0.65724	-0.65613	-0.75173			0.704649	-0.512	-0.44967	-0.65897	-0.71008			0.704655	0.153691	-0.003	-0.0801	-0.49616	0.593847	0.495044	-0.06521	0.159259
0.705238	0.21669	0.223773	0.559008	0.604602	0.464645	-0.12303	-0.28845	-0.47219			0.705233	-0.6369	-0.44878	-0.71914	-0.63064	-0.65626	-0.65711	-0.75057			0.705233	-0.51194	-0.44878	-0.65826	-0.71056			0.705238	0.152272	-0.00245	-0.07993	-0.50011	0.593692	0.496262	-0.06583	0.159497
0.705822	0.21564	0.221622	0.556409	0.604164	0.461475	-0.12235	-0.28845	-0.47586			0.705816	-0.63875	-0.44744	-0.72132	-0.63204	-0.65576	-0.65808	-0.74894			0.705816	-0.5116	-0.44744	-0.65796	-0.71102			0.705822	0.150758	-0.00243	-0.07957	-0.50344	0.594193	0.497824	-0.067	0.158943
0.706405	0.21453	0.220337	0.554007	0.602446	0.459639	-0.12119	-0.28946	-0.47949			0.706399	-0.64038	-0.44608	-0.7247	-0.63432	-0.65578	-0.65807	-0.74728			0.706399	-0.51137	-0.44608	-0.65793	-0.71134			0.706405	0.150162	-0.00251	-0.07898	-0.5058	0.595283	0.49966	-0.06864	0.15777
0.706988	0.21414	0.220058	0.552628	0.599661	0.459654	-0.12027	-0.29137	-0.48167			0.706983	-0.64158	-0.44547	-0.72904	-0.63702	-0.65633	-0.65688	-0.74638			0.706983	-0.51195	-0.44547	-0.65809	-0.71174			0.706988	0.150186	-0.00301	-0.07783	-0.50778	0.596818	0.501749	-0.07003	0.15683
0.707572	0.21436	0.220086	0.552405	0.596904	0.461191	-0.12001	-0.29346	-0.48179			0.707566	-0.64241	-0.44605	-0.73357	-0.63933	-0.65732	-0.65533	-0.74709			0.707566	-0.51338	-0.44605	-0.65845	-0.71239			0.707572	0.150158	-0.00432	-0.07613	-0.51031	0.598661	0.50381	-0.07054	0.15652
0.708155	0.21489	0.22002	0.553038	0.595526	0.463332	-0.11999	-0.29461	-0.48045			0.708149	-0.64309	-0.44761	-0.73734	-0.64065	-0.65848	-0.65458	-0.74947			0.708149	-0.51489	-0.44761	-0.6591	-0.71337			0.708155	0.149985	-0.00621	-0.07454	-0.51385	0.600705	0.505272	-0.07022	0.15646
0.708738	0.21586	0.219839	0.553778	0.595843	0.464734	-0.11954	-0.29429	-0.47861			0.708733	-0.64362	-0.4495	-0.73972	-0.64089	-0.65926	-0.6551	-0.75232			0.708733	-0.51575	-0.4495	-0.66001	-0.71445			0.708738	0.149669	-0.00811	-0.07359	-0.51837	0.602883	0.505537	-0.06955	0.15619
0.709322	0.21709	0.219545	0.553881	0.596993	0.464389	-0.11855	-0.2931	-0.477			0.709316	-0.64399	-0.45104	-0.74061	-0.64008	-0.65928	-0.65652	-0.75378			0.709316	-0.51564	-0.45104	-0.66087	-0.71507			0.709322	0.148965	-0.0094	-0.0734	-0.52362	0.604904	0.50433	-0.0689	0.15551
0.709905	0.21769	0.21914	0.55342	0.597896	0.462564	-0.11773	-0.29208	-0.47609			0.709899	-0.64435	-0.45208	-0.7404	-0.63832	-0.65874	-0.65839	-0.75298			0.709899	-0.51458	-0.45208	-0.66147	-0.71493			0.709905	0.147848	-0.00972	-0.07392	-0.5288	0.606091	0.501816	-0.06827	0.15427
0.710488	0.21691	0.218693	0.553183	0.598092	0.460654	-0.11779	-0.29164	-0.47601			0.710483	-0.64485	-0.45294	-0.73984	-0.6362	-0.65837	-0.66054	-0.75067			0.710483	-0.51289	-0.45294	-0.66185	-0.71438			0.710488	0.146851	-0.00925	-0.07503	-0.53265	0.60594	0.498447	-0.06766	0.15256
0.711072	0.21484	0.218391	0.553811	0.597803	0.459905	-0.11873	-0.29133	-0.47651			0.711066	-0.64511	-0.4539	-0.73974	-0.63468	-0.65864	-0.66261	-0.74826			0.711066	-0.51116	-0.4539	-0.66209	-0.71405			0.711072	0.146656	-0.00852	-0.07645	-0.53441	0.604684	0.494844	-0.06742	0.15116
0.711655	0.2125	0.218316	0.555273	0.597734	0.460324	-0.11999	-0.29058	-0.47714			0.711649	-0.64441	-0.45489	-0.74054	-0.63435	-0.65928	-0.66394	-0.74662			0.711649	-0.51015	-0.45489	-0.66204	-0.7144			0.711655	0.147462	-0.00796	-0.07773	-0.53458	0.603126	0.491642	-0.06779	0.15101
0.712238	0.21116	0.218204	0.556894	0.598707	0.460859	-0.12097	-0.28947	-0.47747			0.712233	-0.64252	-0.45582	-0.7422	-0.63505	-0.65985	-0.66415	-0.74587			0.712233	-0.5103	-0.45582	-0.66143	-0.71558			0.712238	0.148924	-0.00781	-0.07853	-0.53451	0.602161	0.489159	-0.06851	0.15217
0.712822	0.21133	0.217729	0.557881	0.600839	0.460617	-0.12136	-0.28858	-0.47731			0.712816	-0.64025	-0.4566	-0.74431	-0.63612	-0.6604	-0.66329	-0.74566			0.712816	-0.51139	-0.4566	-0.66011	-0.71742			0.712822	0.150321	-0.00817	-0.0791	-0.53533	0.602232	0.48746	-0.06928	0.15391
0.713405	0.21253	0.216826	0.557858	0.603289	0.459798	-0.12111	-0.28846	-0.47673			0.713399	-0.63878	-0.45709	-0.7462	-0.63702	-0.66112	-0.66163	-0.74569			0.713399	-0.51277	-0.45709	-0.65831	-0.71954			0.713405	0.150688	-0.00917	-0.08	-0.53679	0.603048	0.48661	-0.06994	0.15572
0.713988	0.21394	0.215503	0.557005	0.605351	0.459151	-0.12043	-0.28938	-0.4762			0.713983	-0.63857	-0.45707	-0.74728	-0.63764	-0.66182	-0.65963	-0.7461			0.713983	-0.51398	-0.45707	-0.65671	-0.72153			0.713988	0.149384	-0.01078	-0.08124	-0.53726	0.603939	0.486598	-0.07022	0.15723
0.714572	0.21506	0.21416	0.555929	0.606888	0.458992	-0.11962	-0.29126	-0.47643			0.714566	-0.63927	-0.45635	-0.74749	-0.63814	-0.66242	-0.65771	-0.74717			0.714566	-0.51497	-0.45635	-0.65608	-0.72298			0.714572	0.14686	-0.01246	-0.08214	-0.53501	0.60443	0.487046	-0.06995	0.15782
0.715155	0.21594	0.21384	0.555408	0.607666	0.459062	-0.11886	-0.29371	-0.47768			0.715149	-0.64021	-0.45472	-0.74733	-0.63857	-0.66328	-0.65601	-0.7486			0.715149	-0.51578	-0.45472	-0.65674	-0.72364			0.715155	0.144639	-0.0134	-0.08222	-0.52946	0.604282	0.487401	-0.06933	0.15727
0.715738	0.21703	0.215442	0.556041	0.607387	0.458685	-0.11828	-0.29615	-0.47961			0.715733	-0.64095	-0.45222	-0.74738	-0.63882	-0.6646	-0.65473	-0.74963			0.715733	-0.51631	-0.45222	-0.65822	-0.72343			0.715738	0.144053	-0.01316	-0.08137	-0.52118	0.603302	0.487409	-0.06878	0.15636
0.716322	0.21841	0.218628	0.557727	0.606357	0.457334	-0.11809	-0.29794	-0.48173			0.716316	-0.64131	-0.44954	-0.74786	-0.63854	-0.6659	-0.65447	-0.74968			0.716316	-0.51643	-0.44954	-0.65952	-0.72237			0.716322	0.145147	-0.01221	-0.07959	-0.51165	0.601529	0.487247	-0.0686	0.15616
0.716905	0.21942	0.221711	0.559906	0.605296	0.455561	-0.11843	-0.2987	-0.48365			0.716899	-0.6412	-0.44765	-0.74853	-0.6376	-0.6663	-0.65542	-0.74882			0.716899	-0.5161	-0.44765	-0.65997	-0.72093			0.716905	0.146833	-0.01168	-0.07704	-0.50311	0.599466	0.487186	-0.06911	0.15707
0.717488	0.21936	0.222987	0.562104	0.604415	0.454857	-0.11923	-0.29848	-0.48487			0.717483	-0.64067	-0.4472	-0.74897	-0.63652	-0.66537	-0.65679	-0.74755			0.717483	-0.51543	-0.4472	-0.6597	-0.71991			0.717488	0.147834	-0.01224	-0.07443	-0.49746	0.597946	0.487291	-0.07055	0.158579
0.718072	0.21822	0.222018	0.563711	0.603345	0.456454	-0.12024	-0.29765	-0.48525			0.718066	-0.64018	-0.44855	-0.74909	-0.63611	-0.66336	-0.65753	-0.7463			0.718066	-0.51472	-0.44855	-0.65925	-0.71994			0.718072	0.147578	-0.01344	-0.07271	-0.49488	0.597411	0.487338	-0.07262	0.159785
0.718655	0.21644	0.21969	0.563976	0.601808	0.460366	-0.12118	-0.29656	-0.48539			0.718649	-0.64027	-0.45164	-0.74936	-0.6367	-0.66075	-0.65732	-0.74521			0.718649	-0.51464	-0.45164	-0.65908	-0.72123			0.718655	0.146628	-0.01436	-0.07224	-0.49403	0.597395	0.487057	-0.07451	0.160158
0.719238	0.21478	0.21731	0.56251	0.600048	0.465097	-0.12185	-0.29542	-0.4859			0.719233	-0.64112	-0.45569	-0.75029	-0.63784	-0.65798	-0.65658	-0.74436			0.719233	-0.51556	-0.45569	-0.65952	-0.72347			0.719238	0.145874	-0.01455	-0.07252	-0.49344	0.597117	0.486476	-0.07543	0.159776
0.719822	0.21396	0.215591	0.559585	0.598725	0.468231	-0.12219	-0.29435	-0.48658			0.719816	-0.64244	-0.45928	-0.75176	-0.63879	-0.65562	-0.65581	-0.74411			0.719816	-0.51705	-0.45928	-0.66066	-0.72587			0.719822	0.14551	-0.0143	-0.07296	-0.49248	0.596417	0.485995	-0.07508	0.159087
0.720405	0.21395	0.21426	0.555999	0.598469	0.468142	-0.1222	-0.29358	-0.48671			0.720399	-0.64392	-0.46108	-0.75314	-0.6393	-0.65425	-0.6552	-0.74496			0.720399	-0.51824	-0.46108	-0.66214	-0.7274			0.720405	0.145147	-0.01416	-0.07344	-0.49161	0.595832	0.485904	-0.07367	0.158635
0.720988	0.21401	0.21266	0.552674	0.599582	0.465279	-0.12185	-0.29319	-0.48596			0.720983	-0.64543	-0.46059	-0.75368	-0.63954	-0.65439	-0.65453	-0.74695			0.720983	-0.51862	-0.46059	-0.66339	-0.72742			0.720988	0.144588	-0.01424	-0.07405	-0.49193	0.595881	0.486152	-0.07159	0.158621
0.721572	0.21357	0.21076	0.550099	0.601752	0.461079	-0.12112	-0.29305	-0.4842			0.721566	-0.64674	-0.45827	-0.75306	-0.63964	-0.65612	-0.6532	-0.74945			0.721566	-0.51812	-0.45827	-0.66406	-0.72599			0.721572	0.144281	-0.01399	-0.07473	-0.49406	0.596712	0.486537	-0.06931	0.158826
0.722155	0.21262	0.20941	0.548237	0.603927	0.456454	-0.12026	-0.29278	-0.48125			0.722149	-0.64731	-0.45514	-0.75171	-0.63959	-0.65876	-0.65087	-0.75157			0.722149	-0.5169	-0.45514	-0.66417	-0.72386			0.722155	0.144942	-0.01284	-0.07507	-0.49728	0.598207	0.4869	-0.06755	0.158858
0.722738	0.21144	0.20964	0.547161	0.605268	0.451826	-0.11968	-0.29208	-0.47759			0.722733	-0.64675	-0.45226	-0.75038	-0.63956	-0.66117	-0.64815	-0.75266			0.722733	-0.51534	-0.45226	-0.66363	-0.72209			0.722738	0.146749	-0.01088	-0.0748	-0.50008	0.600118	0.487172	-0.06711	0.15845
0.723322	0.21038	0.21153	0.547329	0.606157	0.448189	-0.11966	-0.29113	-0.47461			0.723316	-0.64535	-0.45049	-0.74959	-0.63963	-0.66271	-0.64631	-0.75266			0.723316	-0.51407	-0.45049	-0.66229	-0.72149			0.723322	0.148793	-0.00903	-0.07411	-0.50156	0.602071	0.487393	-0.06828	0.15774
0.723905	0.20972	0.21407	0.548777	0.607461	0.447216	-0.1201	-0.29048	-0.47355			0.723899	-0.64393	-0.45015	-0.74914	-0.63959	-0.66344	-0.64629	-0.7522			0.723899	-0.5136	-0.45015	-0.66045	-0.72206			0.723905	0.14986	-0.00808	-0.07366	-0.50212	0.603739	0.487715	-0.07044	0.15722
0.724488	0.20978	0.21616	0.55083	0.609412	0.449562	-0.12077	-0.29048	-0.4747			0.724483	-0.64323	-0.45081	-0.74838	-0.63948	-0.66377	-0.64808	-0.75204			0.724483	-0.51395	-0.45081	-0.65887	-0.72309			0.724488	0.149576	-0.00777	-0.07396	-0.50268	0.605033	0.488301	-0.07248	0.15752
0.725072	0.21071	0.217123	0.552903	0.61168	0.453572	-0.12148	-0.29088	-0.4773			0.725066	-0.6433	-0.4517	-0.74674	-0.63972	-0.66397	-0.65075	-0.75223			0.725066	-0.51474	-0.4517	-0.6582	-0.72375			0.725072	0.148206	-0.00753	-0.0748	-0.50372	0.605881	0.489154	-0.07349	0.158956
0.725655	0.2124	0.216677	0.554821	0.613617	0.456692	-0.12218	-0.29101	-0.47996			0.725649	-0.64374	-0.45239	-0.74448	-0.64055	-0.66398	-0.65305	-0.75233			0.725649	-0.51573	-0.45239	-0.65852	-0.72373			0.725655	0.146032	-0.00724	-0.07541	-0.5051	0.606093	0.490013	-0.07313	0.161387
0.726238	0.21416	0.215252	0.55647	0.614082	0.457786	-0.12301	-0.29059	-0.48152			0.726233	-0.64418	-0.45307	-0.74257	-0.64167	-0.66335	-0.65409	-0.75197			0.726233	-0.51693	-0.45307	-0.65931	-0.72326			0.726238	0.143545	-0.00711	-0.07526	-0.50639	0.605708	0.490439	-0.07173	0.164261
0.726822	0.21508	0.21382	0.55768	0.61195	0.457451	-0.1243	-0.29009	-0.48154			0.726816	-0.64449	-0.45401	-0.74163	-0.64267	-0.66195	-0.6537	-0.75105			0.726816	-0.51825	-0.45401	-0.6599	-0.72262			0.726822	0.141589	-0.0072	-0.07418	-0.50726	0.605114	0.489933	-0.07002	0.166858
0.727405	0.21497	0.21322	0.558453	0.607382	0.456813	-0.12607	-0.29018	-0.48038			0.727399	-0.64454	-0.45508	-0.74159	-0.64327	-0.66042	-0.65233	-0.74966			0.727399	-0.51918	-0.45508	-0.66005	-0.72191			0.727405	0.140989	-0.00727	-0.07234	-0.50749	0.604709	0.488336	-0.0688	0.168773
0.727988	0.21448	0.21357	0.558784	0.602269	0.456892	-0.12757	-0.29089	-0.4789			0.727983	-0.64426	-0.45592	-0.74228	-0.64343	-0.65955	-0.65059	-0.74816			0.727983	-0.5192	-0.45592	-0.66	-0.72139			0.727988	0.141957	-0.00704	-0.07018	-0.50688	0.604675	0.486043	-0.06867	0.1699
0.728572	0.21419	0.21459	0.558612	0.598958	0.458261	-0.12803	-0.29167	-0.47806			0.728566	-0.64384	-0.45663	-0.74378	-0.64329	-0.65947	-0.64881	-0.74682			0.728566	-0.51854	-0.45663	-0.66007	-0.72128			0.728572	0.14402	-0.00653	-0.06852	-0.50576	0.604969	0.48366	-0.06965	0.169871
0.729155	0.214	0.215988	0.558118	0.598385	0.460739	-0.12727	-0.29207	-0.47821			0.729149	-0.64382	-0.45778	-0.74602	-0.64299	-0.65978	-0.64704	-0.74538			0.729149	-0.51815	-0.45778	-0.66042	-0.72152			0.729155	0.146414	-0.00616	-0.06802	-0.50495	0.605148	0.481678	-0.07105	0.168409
0.729738	0.21345	0.21772	0.557602	0.600024	0.463625	-0.12581	-0.29212	-0.47902			0.729733	-0.64471	-0.45977	-0.74848	-0.64275	-0.66042	-0.64548	-0.74361			0.729733	-0.51868	-0.45977	-0.66105	-0.72209			0.729738	0.148849	-0.00627	-0.06883	-0.50482	0.604553	0.480538	-0.07201	0.165983
0.730322	0.21272	0.21988	0.557066	0.602804	0.465936	-0.12436	-0.29202	-0.47991			0.730316	-0.64636	-0.46221	-0.75051	-0.64269	-0.66189	-0.64477	-0.74184			0.730316	-0.51983	-0.46221	-0.66203	-0.723			0.730322	0.151638	-0.00655	-0.0707	-0.50518	0.603089	0.480611	-0.07209	0.163204
0.730905	0.21258	0.222553	0.556381	0.605524	0.466555	-0.12329	-0.2918	-0.48063			0.730899	-0.6479	-0.464	-0.75183	-0.64254	-0.66448	-0.64566	-0.74078			0.730899	-0.5207	-0.464	-0.663	-0.7241			0.730905	0.154865	-0.00633	-0.07291	-0.50614	0.601415	0.481964	-0.07128	0.160046
0.731488	0.2132	0.225403	0.55559	0.607056	0.464966	-0.12245	-0.29136	-0.48116			0.731483	-0.64856	-0.46436	-0.75253	-0.64192	-0.66764	-0.64821	-0.7409			0.731483	-0.52081	-0.46436	-0.66305	-0.72518			0.731488	0.157632	-0.00547	-0.0746	-0.50811	0.600227	0.484287	-0.06984	0.15655
0.732072	0.21416	0.227504	0.554747	0.60679	0.461693	-0.12174	-0.29066	-0.48125			0.732066	-0.64837	-0.46352	-0.75267	-0.64083	-0.67033	-0.65187	-0.7422			0.732066	-0.52038	-0.46352	-0.66191	-0.72612			0.732072	0.158731	-0.00447	-0.07535	-0.51118	0.599788	0.486874	-0.06824	0.15347
0.732655	0.21508	0.227894	0.553578	0.604886	0.458005	-0.1214	-0.28966	-0.48071			0.732649	-0.64789	-0.46221	-0.75212	-0.63961	-0.6716	-0.65586	-0.74439			0.732649	-0.51973	-0.46221	-0.66044	-0.72678			0.732655	0.15792	-0.00375	-0.07553	-0.51482	0.599973	0.488848	-0.06698	0.15162
0.733238	0.21581	0.226218	0.551645	0.602008	0.455505	-0.12169	-0.28845	-0.47974			0.733233	-0.64755	-0.46089	-0.75108	-0.63876	-0.67108	-0.65916	-0.74711			0.733233	-0.5188	-0.46089	-0.6596	-0.72699			0.733238	0.155913	-0.00349	-0.07588	-0.51775	0.600437	0.489689	-0.06624	0.1512
0.733822	0.21644	0.223047	0.548884	0.598907	0.455225	-0.12262	-0.28742	-0.47875			0.733816	-0.64741	-0.45965	-0.75014	-0.63856	-0.66913	-0.66092	-0.75005			0.733816	-0.51744	-0.45965	-0.65947	-0.72676			0.733822	0.153538	-0.00367	-0.0769	-0.51825	0.600981	0.489549	-0.06599	0.15179
0.734405	0.21691	0.219792	0.545955	0.596159	0.456701	-0.12387	-0.28689	-0.47785			0.734399	-0.6474	-0.45839	-0.74977	-0.63899	-0.66675	-0.66099	-0.75287			0.734399	-0.51605	-0.45839	-0.6596	-0.72655			0.734405	0.151229	-0.00415	-0.0786	-0.51548	0.601528	0.489039	-0.0661	0.15271
0.734988	0.2168	0.217966	0.544004	0.593854	0.458219	-0.12505	-0.28683	-0.4772			0.734983	-0.64748	-0.45703	-0.74996	-0.63975	-0.66506	-0.65968	-0.75498			0.734983	-0.51557	-0.45703	-0.65973	-0.72695			0.734988	0.149156	-0.00476	-0.08076	-0.51015	0.601892	0.488667	-0.06645	0.15341
0.735572	0.21579	0.218139	0.543967	0.591684	0.4584	-0.12598	-0.2871	-0.47697			0.735566	-0.64756	-0.45567	-0.75042	-0.64053	-0.66455	-0.65738	-0.75541			0.735566	-0.51643	-0.45567	-0.65955	-0.7278			0.735572	0.147443	-0.0055	-0.08271	-0.50328	0.601801	0.488487	-0.06684	0.15404
0.736155	0.21416	0.219726	0.545881	0.589952	0.457143	-0.12655	-0.28757	-0.47723			0.736149	-0.64748	-0.45443	-0.75088	-0.64113	-0.66489	-0.65468	-0.75373			0.736149	-0.518	-0.45443	-0.65844	-0.72827			0.736155	0.146222	-0.00641	-0.08349	-0.49566	0.60108	0.488204	-0.06698	0.15502
0.736738	0.21237	0.221832	0.548902	0.589696	0.45508	-0.12667	-0.28798	-0.478			0.736733	-0.64702	-0.4534	-0.75107	-0.64159	-0.66546	-0.65244	-0.75097			0.736733	-0.5193	-0.4534	-0.65608	-0.72782			0.736738	0.145729	-0.00722	-0.08278	-0.4886	0.600055	0.487556	-0.06667	0.15664
0.737322	0.21068	0.22389	0.552129	0.591521	0.452654	-0.12626	-0.28817	-0.4792			0.737316	-0.64612	-0.45297	-0.75075	-0.64208	-0.6659	-0.65128	-0.74892			0.737316	-0.51986	-0.45297	-0.65311	-0.72683			0.737322	0.146232	-0.00745	-0.08113	-0.48393	0.599448	0.486684	-0.06589	0.159129
0.737905	0.20921	0.225664	0.555026	0.594874	0.450168	-0.12553	-0.28836	-0.48022			0.737899	-0.64529	-0.45391	-0.74992	-0.64255	-0.66566	-0.65113	-0.74847			0.737899	-0.52	-0.45391	-0.65111	-0.7261			0.737905	0.147708	-0.00708	-0.07931	-0.48268	0.599787	0.486003	-0.06471	0.162347
0.738488	0.20813	0.226833	0.557192	0.598646	0.448403	-0.12494	-0.28881	-0.48019			0.738483	-0.64516	-0.45657	-0.74889	-0.64268	-0.66431	-0.65129	-0.74919			0.738483	-0.52022	-0.45657	-0.65164	-0.72628			0.738488	0.149576	-0.00664	-0.0778	-0.48457	0.600937	0.4857	-0.06338	0.165509
0.739072	0.20776	0.226982	0.5581	0.601784	0.448091	-0.12483	-0.28952	-0.47891			0.739066	-0.64557	-0.46005	-0.74819	-0.64245	-0.66229	-0.65114	-0.75029			0.739066	-0.52071	-0.46005	-0.65489	-0.7274			0.739072	0.151145	-0.00655	-0.07695	-0.48865	0.602147	0.485648	-0.06232	0.167771
0.739655	0.20828	0.225892	0.557285	0.603326	0.448925	-0.12496	-0.29032	-0.47745			0.739649	-0.64595	-0.46291	-0.74811	-0.64215	-0.66049	-0.65066	-0.7513			0.739649	-0.52146	-0.46291	-0.65951	-0.72884			0.739655	0.152016	-0.00678	-0.07687	-0.49413	0.602524	0.48603	-0.06197	0.169001
0.740238	0.20949	0.224132	0.554645	0.60306	0.44988	-0.12492	-0.29108	-0.47729			0.740233	-0.64617	-0.46441	-0.74854	-0.64213	-0.65961	-0.65014	-0.75222			0.740233	-0.5223	-0.46441	-0.66375	-0.7297			0.740238	0.152267	-0.00689	-0.07755	-0.50043	0.601806	0.487537	-0.06262	0.169559
0.740822	0.21103	0.223037	0.55063	0.602045	0.450266	-0.12469	-0.29156	-0.47879			0.740816	-0.64657	-0.46491	-0.74909	-0.64252	-0.66021	-0.64946	-0.75313			0.740816	-0.52292	-0.46491	-0.66677	-0.72959			0.740822	0.152504	-0.00609	-0.07896	-0.50662	0.600452	0.490668	-0.06438	0.169596
0.741405	0.21257	0.223764	0.54629	0.601598	0.450238	-0.12436	-0.29159	-0.48093			0.741399	-0.64742	-0.46499	-0.74949	-0.64317	-0.66219	-0.64812	-0.7539			0.741399	-0.52298	-0.46499	-0.66875	-0.72866			0.741405	0.153492	-0.00386	-0.08073	-0.51147	0.599021	0.494959	-0.06681	0.169178
0.741988	0.21404	0.226498	0.543106	0.60198	0.450694	-0.12403	-0.29122	-0.48235			0.741983	-0.64881	-0.46485	-0.7498	-0.64369	-0.6646	-0.64594	-0.75422			0.741983	-0.52248	-0.46485	-0.66998	-0.72725			0.741988	0.155532	-0.00032	-0.08205	-0.51441	0.597923	0.499086	-0.06894	0.16848
0.742572	0.21529	0.230288	0.542235	0.602311	0.452808	-0.12388	-0.29087	-0.48255			0.742566	-0.65065	-0.46438	-0.75027	-0.64367	-0.66639	-0.64344	-0.75387			0.742566	-0.52189	-0.46438	-0.67053	-0.72596			0.742572	0.158144	0.003698	-0.08203	-0.51604	0.597504	0.501662	-0.06986	0.167497
0.743155	0.21596	0.233338	0.54365	0.601394	0.45718	-0.12435	-0.29101	-0.48219			0.743149	-0.65255	-0.46372	-0.75095	-0.64307	-0.66717	-0.64145	-0.75293			0.743149	-0.5219	-0.46372	-0.67055	-0.72556			0.743155	0.160253	0.006771	-0.08037	-0.51725	0.597747	0.501854	-0.0695	0.166175
0.743738	0.21588	0.233897	0.546133	0.598581	0.463342	-0.12564	-0.29169	-0.48226			0.743733	-0.65393	-0.46335	-0.75149	-0.64249	-0.66715	-0.64057	-0.7519			0.743733	-0.52282	-0.46335	-0.67016	-0.7263			0.743738	0.160668	0.007423	-0.07751	-0.51838	0.598145	0.499672	-0.06844	0.164773
0.744322	0.21535	0.231578	0.548195	0.59433	0.470341	-0.12737	-0.29269	-0.48319			0.744316	-0.65433	-0.46347	-0.75156	-0.64248	-0.6666	-0.64114	-0.7514			0.744316	-0.52428	-0.46347	-0.6693	-0.72753			0.744322	0.158912	0.005225	-0.07444	-0.51874	0.598085	0.495975	-0.06728	0.163771
0.744905	0.21478	0.227452	0.549108	0.589906	0.477646	-0.12875	-0.29371	-0.48469			0.744899	-0.65379	-0.46365	-0.75098	-0.64289	-0.66569	-0.64305	-0.75162			0.744899	-0.52546	-0.46365	-0.66818	-0.72837			0.744905	0.155852	0.001271	-0.07234	-0.51726	0.597379	0.492047	-0.06637	0.163417
0.745488	0.2142	0.223145	0.549048	0.58675	0.484888	-0.12922	-0.29431	-0.48612			0.745483	-0.65311	-0.46337	-0.74981	-0.64309	-0.66454	-0.64578	-0.75237			0.745483	-0.526	-0.46337	-0.66745	-0.72846			0.745488	0.153413	-0.00257	-0.07193	-0.51388	0.596337	0.488937	-0.06597	0.163534
0.746072	0.2135	0.219936	0.548413	0.58583	0.49083	-0.12867	-0.29426	-0.48697			0.746066	-0.6532	-0.46255	-0.74859	-0.64285	-0.6635	-0.64856	-0.75323			0.746066	-0.5262	-0.46255	-0.66741	-0.72794			0.746072	0.153021	-0.00503	-0.0732	-0.51008	0.595384	0.486891	-0.06639	0.163767
0.746655	0.21277	0.218185	0.547617	0.587261	0.4936	-0.1273	-0.29384	-0.48706			0.746649	-0.65418	-0.46157	-0.74812	-0.64264	-0.66317	-0.65083	-0.75382			0.746649	-0.52651	-0.46157	-0.66767	-0.72728			0.746655	0.154288	-0.00592	-0.07543	-0.50753	0.594884	0.485431	-0.06781	0.16379
0.747238	0.21208	0.217371	0.547361	0.590371	0.492152	-0.12541	-0.29339	-0.48662			0.747233	-0.65541	-0.461	-0.74871	-0.64297	-0.66378	-0.65246	-0.75405			0.747233	-0.52706	-0.461	-0.66762	-0.72694			0.747238	0.155615	-0.00561	-0.0776	-0.5066	0.595173	0.483946	-0.07002	0.163218
0.747822	0.21127	0.216728	0.548353	0.593947	0.487225	-0.12356	-0.29306	-0.48643			0.747816	-0.65625	-0.46125	-0.75006	-0.64402	-0.6649	-0.65347	-0.75421			0.747816	-0.52768	-0.46125	-0.66688	-0.72711			0.747822	0.155712	-0.00473	-0.0791	-0.50621	0.596405	0.482271	-0.07233	0.161797
0.748405	0.21017	0.215922	0.550533	0.596727	0.480966	-0.12235	-0.29298	-0.48702			0.748399	-0.65648	-0.46211	-0.75162	-0.64544	-0.66579	-0.65347	-0.75463			0.748399	-0.52798	-0.46211	-0.66576	-0.7278			0.748405	0.154111	-0.00394	-0.08008	-0.50525	0.598372	0.480774	-0.07388	0.159665
0.748988	0.20917	0.21535	0.553107	0.598185	0.475593	-0.12208	-0.29316	-0.48817			0.748983	-0.65603	-0.46292	-0.75295	-0.64661	-0.66586	-0.65209	-0.75497			0.748983	-0.52775	-0.46292	-0.66501	-0.72858			0.748988	0.151508	-0.00347	-0.08077	-0.50361	0.600619	0.480009	-0.07449	0.1574
0.749572	0.20912	0.215838	0.555036	0.598628	0.472199	-0.12251	-0.29346	-0.48923			0.749566	-0.65475	-0.46346	-0.75405	-0.64726	-0.66464	-0.6497	-0.7544			0.749566	-0.52723	-0.46346	-0.66498	-0.72885			0.749572	0.149631	-0.00305	-0.08102	-0.50159	0.602544	0.480322	-0.07451	0.15587
0.750155	0.21031	0.217776	0.555603	0.598544	0.470522	-0.1231	-0.29361	-0.4901			0.750149	-0.65252	-0.46411	-0.75501	-0.64785	-0.66205	-0.64738	-0.75263			0.750149	-0.52685	-0.46411	-0.66529	-0.72868			0.750155	0.149859	-0.00245	-0.0806	-0.49932	0.603687	0.481572	-0.07418	0.15558
0.750738	0.21214	0.2207	0.554798	0.598237	0.469637	-0.12342	-0.29326	-0.49105			0.750733	-0.64974	-0.46502	-0.75579	-0.64895	-0.65887	-0.64636	-0.75036			0.750733	-0.52684	-0.46502	-0.66548	-0.72867			0.750738	0.152141	-0.00192	-0.07948	-0.497	0.604039	0.483368	-0.07341	0.15628
0.751322	0.21396	0.223843	0.553289	0.598017	0.468841	-0.12363	-0.29227	-0.49229			0.751316	-0.64736	-0.46563	-0.75633	-0.65079	-0.65664	-0.64756	-0.74883			0.751316	-0.52697	-0.46563	-0.66543	-0.72892			0.751322	0.155252	-0.00164	-0.07792	-0.49488	0.604056	0.485349	-0.07215	0.15742
0.751905	0.21566	0.226535	0.552153	0.59798	0.468068	-0.12404	-0.29093	-0.49393			0.751899	-0.64636	-0.46528	-0.75652	-0.65313	-0.65664	-0.65091	-0.7489			0.751899	-0.52694	-0.46528	-0.66519	-0.72901			0.751905	0.157879	-0.0014	-0.07639	-0.49286	0.604248	0.487218	-0.07059	0.158612
0.752488	0.21727	0.228113	0.552283	0.597482	0.467686	-0.12437	-0.28969	-0.496			0.752483	-0.64725	-0.46416	-0.75633	-0.65522	-0.65867	-0.65496	-0.75035			0.752483	-0.52668	-0.46416	-0.66485	-0.7288			0.752488	0.15934	-0.00093	-0.07533	-0.49037	0.604681	0.488676	-0.06889	0.159743
0.753072	0.21858	0.228127	0.553876	0.595908	0.468114	-0.12417	-0.28882	-0.49834			0.753066	-0.64974	-0.46304	-0.75582	-0.6561	-0.66119	-0.65773	-0.75222			0.753066	-0.52623	-0.46304	-0.66474	-0.72866			0.753072	0.159433	-0.00027	-0.0749	-0.48686	0.604951	0.489625	-0.0671	0.160847
0.753655	0.21897	0.226796	0.556377	0.593687	0.469432	-0.1235	-0.28862	-0.50026			0.753649	-0.65289	-0.46232	-0.75512	-0.65539	-0.66264	-0.65827	-0.75382			0.753649	-0.52554	-0.46232	-0.66529	-0.72903			0.753655	0.158307	0.000219	-0.07519	-0.48305	0.604843	0.490174	-0.06549	0.161872
0.754238	0.21793	0.224774	0.558714	0.592057	0.470801	-0.12282	-0.28931	-0.50081			0.754233	-0.65564	-0.4618	-0.75443	-0.65373	-0.6628	-0.65703	-0.75534			0.754233	-0.52481	-0.4618	-0.66655	-0.73006			0.754238	0.156327	5e-06	-0.07632	-0.48084	0.604629	0.49058	-0.06461	0.162524
0.754822	0.21571	0.222553	0.55971	0.592099	0.470871	-0.12255	-0.2906	-0.49962			0.754816	-0.65722	-0.46126	-0.7538	-0.65226	-0.66254	-0.65544	-0.7576			0.754816	-0.52458	-0.46126	-0.6681	-0.73142			0.754822	0.153948	-0.00089	-0.07796	-0.48132	0.604598	0.490995	-0.0648	0.162417
0.755405	0.21343	0.220416	0.558649	0.593798	0.468924	-0.12295	-0.29161	-0.49743			0.755399	-0.65742	-0.46073	-0.75299	-0.65137	-0.66294	-0.65488	-0.76092			0.755399	-0.52517	-0.46073	-0.66963	-0.73272			0.755405	0.151587	-0.00167	-0.07952	-0.48385	0.604659	0.491387	-0.06592	0.161448
0.755988	0.21218	0.2186	0.555818	0.596192	0.465554	-0.12397	-0.29188	-0.49539			0.755983	-0.65671	-0.46048	-0.75206	-0.65048	-0.66454	-0.65569	-0.76444			0.755983	-0.52646	-0.46048	-0.67128	-0.73404			0.755988	0.149632	-0.0019	-0.0806	-0.48711	0.60448	0.491674	-0.06751	0.160061
0.756572	0.21242	0.217338	0.55241	0.598209	0.462257	-0.12526	-0.29168	-0.49403			0.756566	-0.65596	-0.46085	-0.75149	-0.64909	-0.66708	-0.65721	-0.76665			0.756566	-0.52797	-0.46085	-0.67327	-0.73569			0.756572	0.148356	-0.00199	-0.08089	-0.49023	0.603829	0.491927	-0.06896	0.158915
0.757155	0.21428	0.216602	0.549639	0.598906	0.460491	-0.12644	-0.29141	-0.49307			0.757149	-0.65575	-0.46175	-0.75155	-0.64773	-0.66963	-0.65859	-0.76651			0.757149	-0.52913	-0.46175	-0.67508	-0.73749			0.757155	0.147545	-0.00253	-0.08004	-0.49298	0.60279	0.49227	-0.06969	0.1582
0.757738	0.21766	0.216006	0.547999	0.597515	0.460809	-0.12735	-0.29093	-0.49208			0.757733	-0.65605	-0.46272	-0.75185	-0.6473	-0.67126	-0.65932	-0.76408			0.757733	-0.52932	-0.46272	-0.67569	-0.73876			0.757738	0.14647	-0.00403	-0.07812	-0.49564	0.601583	0.492725	-0.0695	0.15767
0.758322	0.22155	0.215219	0.547268	0.594046	0.462424	-0.12794	-0.28991	-0.49118			0.758316	-0.65632	-0.46355	-0.75188	-0.64803	-0.67189	-0.65931	-0.76045			0.758316	-0.52815	-0.46355	-0.67462	-0.73905			0.758322	0.144882	-0.00669	-0.07575	-0.4988	0.600338	0.493139	-0.06853	0.15721
0.758905	0.22445	0.21443	0.546895	0.589384	0.464249	-0.12802	-0.28848	-0.4907			0.758899	-0.65613	-0.46446	-0.75177	-0.64938	-0.67251	-0.65882	-0.75713			0.758899	-0.52579	-0.46446	-0.6723	-0.73862			0.758905	0.143657	-0.00977	-0.07398	-0.50307	0.599232	0.493234	-0.06701	0.15698
0.759488	0.22555	0.21407	0.546407	0.58472	0.466159	-0.12749	-0.28718	-0.49072			0.759483	-0.65546	-0.46568	-0.75174	-0.65078	-0.67397	-0.65856	-0.75528			0.759483	-0.52294	-0.46568	-0.66959	-0.73817			0.759488	0.143825	-0.01201	-0.07383	-0.50828	0.598408	0.492861	-0.06528	0.15675
0.760072	0.22517	0.21436	0.545741	0.58126	0.468524	-0.12661	-0.2864	-0.49127			0.760066	-0.65464	-0.46729	-0.75175	-0.65207	-0.67583	-0.65917	-0.75521			0.760066	-0.52045	-0.46729	-0.66732	-0.73823			0.760072	0.145464	-0.01262	-0.07582	-0.51302	0.59778	0.492066	-0.06355	0.15601
0.760655	0.22391	0.215298	0.545229	0.57989	0.470741	-0.12587	-0.28611	-0.49225			0.760649	-0.65406	-0.46926	-0.75197	-0.65326	-0.67689	-0.66034	-0.75643			0.760649	-0.51908	-0.46926	-0.66591	-0.73876			0.760655	0.147922	-0.01151	-0.07954	-0.51568	0.597263	0.491031	-0.06173	0.1547
0.761238	0.22207	0.216821	0.545294	0.58065	0.471462	-0.12543	-0.28617	-0.49342			0.761233	-0.65411	-0.47134	-0.75291	-0.65434	-0.67662	-0.66104	-0.75799			0.761233	-0.51924	-0.47134	-0.66527	-0.73973			0.761238	0.150386	-0.00904	-0.08357	-0.51564	0.597127	0.489951	-0.05976	0.15357
0.761822	0.21975	0.218614	0.546039	0.58262	0.47034	-0.12494	-0.28664	-0.49475			0.761816	-0.65505	-0.47312	-0.75478	-0.65548	-0.67551	-0.66055	-0.75942			0.761816	-0.52084	-0.47312	-0.66518	-0.74117			0.761822	0.152202	-0.00606	-0.08648	-0.51318	0.597868	0.489015	-0.05808	0.15371
0.762405	0.2174	0.220234	0.546985	0.58479	0.468449	-0.12403	-0.28765	-0.49645			0.762399	-0.65698	-0.47446	-0.75732	-0.65696	-0.67419	-0.65916	-0.76077			0.762399	-0.52332	-0.47446	-0.66576	-0.74262			0.762405	0.153017	-0.00356	-0.08771	-0.50879	0.59958	0.488502	-0.05732	0.15565
0.762988	0.21585	0.221352	0.547259	0.58676	0.466945	-0.12294	-0.28909	-0.49829			0.762983	-0.65995	-0.47531	-0.7602	-0.65902	-0.67312	-0.65747	-0.76186			0.762983	-0.52605	-0.47531	-0.66711	-0.74315			0.762988	0.152812	-0.00222	-0.08749	-0.50323	0.601746	0.48867	-0.05775	0.158659
0.763572	0.21586	0.221846	0.546337	0.588681	0.466154	-0.12247	-0.29053	-0.49962			0.763566	-0.66355	-0.47553	-0.76335	-0.66175	-0.67266	-0.6556	-0.76227			0.763566	-0.52846	-0.47553	-0.66886	-0.74222			0.763572	0.151909	-0.00198	-0.08639	-0.49775	0.60362	0.489427	-0.05896	0.161374
0.764155	0.21741	0.221817	0.544554	0.590511	0.465958	-0.1232	-0.29152	-0.49983			0.764149	-0.66695	-0.47518	-0.76635	-0.66476	-0.67309	-0.65332	-0.76185			0.764149	-0.52991	-0.47518	-0.67056	-0.74026			0.764155	0.15093	-0.00212	-0.08493	-0.49404	0.604673	0.490205	-0.06024	0.162761
0.764738	0.21959	0.221482	0.542812	0.591908	0.466391	-0.12477	-0.29203	-0.49862			0.764733	-0.66946	-0.47477	-0.76829	-0.66731	-0.6746	-0.65067	-0.76092			0.764733	-0.52989	-0.47477	-0.67206	-0.73839			0.764738	0.150353	-0.00198	-0.08329	-0.49364	0.604873	0.490391	-0.06102	0.162509
0.765322	0.22134	0.221287	0.54162	0.592583	0.467705	-0.12631	-0.29231	-0.49644			0.765316	-0.67085	-0.47487	-0.76865	-0.66895	-0.67714	-0.6478	-0.75989			0.765316	-0.52875	-0.47487	-0.67354	-0.73745			0.765322	0.150465	-0.00129	-0.08127	-0.49663	0.604586	0.48974	-0.06128	0.160931
0.765905	0.22234	0.221589	0.540795	0.592798	0.469884	-0.12724	-0.29238	-0.49449			0.765899	-0.67103	-0.47553	-0.76806	-0.66961	-0.68014	-0.64476	-0.7592			0.765899	-0.52755	-0.47553	-0.67529	-0.73751			0.765905	0.151508	-0.00014	-0.07879	-0.50126	0.60425	0.488607	-0.06149	0.158701
0.766488	0.2228	0.222172	0.540353	0.593044	0.472292	-0.12771	-0.29213	-0.49401			0.766483	-0.67004	-0.47604	-0.7677	-0.66915	-0.68248	-0.64193	-0.75917			0.766483	-0.52717	-0.47604	-0.67717	-0.73826			0.766488	0.153254	0.001062	-0.07647	-0.50556	0.603923	0.487811	-0.06194	0.15654
0.767072	0.22301	0.222544	0.540935	0.593649	0.47393	-0.12815	-0.29151	-0.49531			0.767066	-0.66811	-0.4755	-0.76821	-0.66755	-0.68317	-0.64034	-0.75965			0.767066	-0.52784	-0.4755	-0.67844	-0.73934			0.767072	0.15493	0.001946	-0.07536	-0.50877	0.603222	0.487976	-0.06242	0.1549
0.767655	0.2229	0.222842	0.543138	0.5948	0.473977	-0.12865	-0.2905	-0.49788			0.767649	-0.66572	-0.47381	-0.76955	-0.66525	-0.68228	-0.64104	-0.76019			0.767649	-0.52929	-0.47381	-0.67861	-0.7403			0.767655	0.156006	0.002594	-0.07587	-0.51084	0.60208	0.489082	-0.0626	0.1539
0.768238	0.22198	0.223657	0.546617	0.596704	0.472515	-0.12897	-0.28923	-0.50105			0.768233	-0.66338	-0.47187	-0.77116	-0.6629	-0.6807	-0.64416	-0.76056			0.768233	-0.53081	-0.47187	-0.67799	-0.74071			0.768238	0.156747	0.003172	-0.07733	-0.51123	0.601089	0.490597	-0.06266	0.15324
0.768822	0.22003	0.225008	0.550188	0.599363	0.470736	-0.12855	-0.28815	-0.50389			0.768816	-0.66156	-0.47061	-0.7724	-0.66109	-0.67926	-0.64872	-0.76084			0.768816	-0.5317	-0.47061	-0.67738	-0.74051			0.768822	0.157585	0.003577	-0.07868	-0.50916	0.600934	0.491807	-0.06318	0.15251
0.769405	0.2177	0.226321	0.552628	0.602106	0.469959	-0.1269	-0.28774	-0.50542			0.769399	-0.66054	-0.4705	-0.77301	-0.66035	-0.67833	-0.65308	-0.76117			0.769399	-0.53181	-0.4705	-0.6775	-0.74012			0.769405	0.158572	0.003716	-0.07935	-0.50465	0.601752	0.492238	-0.06444	0.15176
0.769988	0.21584	0.227061	0.55349	0.603857	0.470494	-0.12427	-0.28816	-0.50523			0.769983	-0.66051	-0.47161	-0.77344	-0.66087	-0.67765	-0.65588	-0.76168			0.769983	-0.53168	-0.47161	-0.67863	-0.74013			0.769988	0.159415	0.003423	-0.07909	-0.49893	0.603037	0.491902	-0.06586	0.15129
0.770572	0.21486	0.226861	0.553271	0.604155	0.471826	-0.12164	-0.28916	-0.50394			0.770566	-0.66153	-0.47362	-0.7744	-0.66227	-0.6768	-0.65661	-0.76262			0.770566	-0.53196	-0.47362	-0.6804	-0.74089			0.770572	0.159732	0.002315	-0.07789	-0.49385	0.604262	0.49126	-0.06647	0.1515
0.771155	0.21489	0.225436	0.55295	0.603531	0.473162	-0.11988	-0.29003	-0.50263			0.771149	-0.66347	-0.47573	-0.77607	-0.66398	-0.67588	-0.65572	-0.76427			0.771149	-0.53294	-0.47573	-0.68202	-0.74232			0.771155	0.159373	0.000359	-0.0762	-0.49103	0.605313	0.490924	-0.06565	0.15287
0.771738	0.21593	0.223	0.553089	0.602861	0.473595	-0.11939	-0.29014	-0.50224			0.771733	-0.66595	-0.47708	-0.77774	-0.6656	-0.67565	-0.65401	-0.76641			0.771733	-0.53437	-0.47708	-0.68286	-0.74392			0.771738	0.158772	-0.00156	-0.07444	-0.49127	0.606233	0.491327	-0.06349	0.15537
0.772322	0.21752	0.220169	0.553461	0.602571	0.472752	-0.12005	-0.2894	-0.50302			0.772316	-0.66834	-0.4774	-0.77844	-0.66667	-0.67653	-0.65215	-0.7681			0.772316	-0.53584	-0.4774	-0.68297	-0.74522			0.772322	0.158474	-0.00229	-0.07252	-0.49431	0.606974	0.492435	-0.06067	0.158472
0.772905	0.21889	0.217533	0.553652	0.602283	0.471165	-0.12112	-0.28816	-0.50441			0.772899	-0.66995	-0.47695	-0.77807	-0.66689	-0.67816	-0.65078	-0.76863			0.772899	-0.53716	-0.47695	-0.68283	-0.74617			0.772905	0.158404	-0.0014	-0.07076	-0.49899	0.607631	0.493968	-0.05823	0.161797
0.773488	0.21941	0.215726	0.553611	0.601287	0.469325	-0.1215	-0.28701	-0.50537			0.773483	-0.67038	-0.47608	-0.77718	-0.66627	-0.67979	-0.65042	-0.76836			0.773483	-0.53844	-0.47608	-0.68267	-0.74676			0.773488	0.158097	0.000624	-0.07033	-0.50385	0.608376	0.495519	-0.05706	0.165252
0.774072	0.21885	0.215527	0.553517	0.599433	0.466853	-0.12063	-0.28668	-0.50527			0.774066	-0.6697	-0.47512	-0.77592	-0.66495	-0.68085	-0.65109	-0.7682			0.774066	-0.5397	-0.47512	-0.68217	-0.74671			0.774072	0.157371	0.003139	-0.07207	-0.50755	0.608868	0.496616	-0.05722	0.168177
0.774655	0.21741	0.217403	0.553364	0.59717	0.463439	-0.11899	-0.28758	-0.50431			0.774649	-0.6684	-0.4745	-0.77401	-0.66305	-0.68113	-0.65216	-0.76861			0.774649	-0.5408	-0.4745	-0.68104	-0.74595			0.774655	0.156542	0.005648	-0.07546	-0.50892	0.608287	0.49718	-0.05816	0.169313
0.775238	0.21576	0.220891	0.55274	0.594557	0.459672	-0.11756	-0.28944	-0.50319			0.775233	-0.66733	-0.47467	-0.77182	-0.661	-0.68078	-0.65295	-0.76941			0.775233	-0.54175	-0.47467	-0.67959	-0.74495			0.775238	0.155899	0.007479	-0.07925	-0.50777	0.606372	0.497519	-0.05924	0.168018
0.775822	0.21467	0.224472	0.551217	0.591037	0.456627	-0.117	-0.29149	-0.50249			0.775816	-0.66725	-0.47585	-0.77022	-0.65928	-0.68027	-0.65333	-0.77			0.775816	-0.54275	-0.47585	-0.6787	-0.74423			0.775822	0.155154	0.007693	-0.08229	-0.50569	0.603982	0.49764	-0.06016	0.164773
0.776405	0.21432	0.226609	0.549005	0.58646	0.455314	-0.11747	-0.29306	-0.5023			0.776399	-0.66838	-0.47771	-0.76944	-0.65808	-0.68005	-0.65341	-0.76943			0.776399	-0.54361	-0.47771	-0.6791	-0.74403			0.776405	0.153892	0.005928	-0.08382	-0.5045	0.602394	0.497248	-0.061	0.160674
0.776988	0.21446	0.226805	0.546742	0.58199	0.456575	-0.11885	-0.29397	-0.50246			0.776983	-0.67015	-0.47932	-0.76882	-0.65741	-0.68019	-0.653	-0.76697			0.776983	-0.54366	-0.47932	-0.6806	-0.74438			0.776988	0.152318	0.002813	-0.08344	-0.50454	0.602411	0.496366	-0.0618	0.15717
0.777572	0.21482	0.225846	0.544954	0.57958	0.461078	-0.12065	-0.29441	-0.50309			0.777566	-0.67188	-0.47986	-0.76785	-0.65743	-0.68048	-0.65206	-0.76318			0.777566	-0.54254	-0.47986	-0.68225	-0.74525			0.777572	0.151201	-0.00039	-0.08127	-0.50497	0.603992	0.495493	-0.06239	0.15553
0.778155	0.21514	0.224942	0.544157	0.58021	0.469097	-0.12216	-0.29456	-0.50441			0.778149	-0.67334	-0.47912	-0.76685	-0.65845	-0.68074	-0.65113	-0.75962			0.778149	-0.54082	-0.47912	-0.68332	-0.74661			0.778155	0.150987	-0.00259	-0.07813	-0.50509	0.606448	0.495206	-0.06253	0.15605
0.778738	0.21514	0.224644	0.544944	0.58284	0.479761	-0.12278	-0.29449	-0.5063			0.778733	-0.67437	-0.47741	-0.7665	-0.6604	-0.68092	-0.65083	-0.75737			0.778733	-0.53946	-0.47741	-0.68383	-0.74836			0.778738	0.151601	-0.00334	-0.07543	-0.50446	0.608948	0.495788	-0.06219	0.15793
0.779322	0.21475	0.224667	0.547204	0.58557	0.490597	-0.12225	-0.29439	-0.50839			0.779316	-0.67474	-0.4751	-0.76705	-0.66283	-0.68122	-0.65132	-0.75643			0.779316	-0.53883	-0.4751	-0.68406	-0.75019			0.779322	0.152942	-0.00286	-0.07453	-0.50283	0.610855	0.497066	-0.0614	0.160112
0.779905	0.21434	0.224653	0.54975	0.587325	0.498355	-0.12068	-0.29461	-0.51051			0.779899	-0.67446	-0.47277	-0.76844	-0.66536	-0.68188	-0.6524	-0.75635			0.779899	-0.53864	-0.47277	-0.6843	-0.75177			0.779905	0.154954	-0.00178	-0.07579	-0.50016	0.611676	0.498558	-0.0603	0.161774
0.780488	0.21436	0.224421	0.55132	0.588383	0.500878	-0.11858	-0.29532	-0.51256			0.780483	-0.67395	-0.47128	-0.7707	-0.66765	-0.6831	-0.65361	-0.75684			0.780483	-0.53866	-0.47128	-0.68494	-0.75291			0.780488	0.157008	-0.00109	-0.07807	-0.49682	0.611196	0.499833	-0.05941	0.162272
0.781072	0.21496	0.223662	0.551529	0.589575	0.49835	-0.11658	-0.29624	-0.51413			0.781066	-0.6738	-0.47123	-0.77383	-0.66929	-0.68474	-0.65417	-0.7578			0.781066	-0.53906	-0.47123	-0.68611	-0.75357			0.781072	0.157971	-0.00143	-0.0797	-0.49372	0.609773	0.500687	-0.05922	0.161406
0.781655	0.21587	0.222087	0.550691	0.591363	0.492851	-0.11509	-0.29704	-0.51486			0.781649	-0.67445	-0.47248	-0.77741	-0.67023	-0.68642	-0.65365	-0.75901			0.781649	-0.54	-0.47248	-0.68749	-0.75368			0.781655	0.157342	-0.00263	-0.07983	-0.49209	0.608052	0.501262	-0.05966	0.159949
0.782238	0.21659	0.220132	0.549349	0.59345	0.486732	-0.11413	-0.29749	-0.51499			0.782233	-0.67596	-0.4743	-0.78085	-0.67087	-0.68793	-0.6524	-0.75993			0.782233	-0.54129	-0.4743	-0.68888	-0.75333			0.782238	0.15583	-0.00385	-0.07858	-0.49276	0.606503	0.501939	-0.06034	0.159324
0.782822	0.21666	0.21906	0.548153	0.595177	0.48133	-0.11355	-0.29752	-0.51518			0.782816	-0.67795	-0.47597	-0.78374	-0.67163	-0.68918	-0.65114	-0.76016			0.782816	-0.54265	-0.47597	-0.69039	-0.7528			0.782822	0.154497	-0.00409	-0.0765	-0.49573	0.605287	0.502902	-0.06101	0.160307
0.783405	0.21615	0.219927	0.547552	0.596178	0.476971	-0.11333	-0.29722	-0.51589			0.783399	-0.67954	-0.47703	-0.78593	-0.67269	-0.69012	-0.65035	-0.75976			0.783399	-0.54382	-0.47703	-0.6921	-0.75247			0.783405	0.153986	-0.00266	-0.07414	-0.49981	0.604642	0.503882	-0.06161	0.162463
0.783988	0.21571	0.222376	0.54744	0.596508	0.473376	-0.11355	-0.29684	-0.51722			0.783983	-0.67985	-0.47747	-0.78724	-0.67381	-0.69073	-0.65014	-0.75914			0.783983	-0.54459	-0.47747	-0.69375	-0.75289			0.783988	0.154469	0.000363	-0.07192	-0.50345	0.605044	0.504503	-0.06216	0.164754
0.784572	0.21579	0.224928	0.54739	0.596281	0.469944	-0.11402	-0.2967	-0.51895			0.784566	-0.67904	-0.47773	-0.78746	-0.67472	-0.69085	-0.65042	-0.75895			0.784566	-0.54495	-0.47773	-0.69504	-0.75476			0.784572	0.155745	0.003925	-0.07019	-0.50586	0.606767	0.504774	-0.06258	0.166151
0.785155	0.21633	0.226464	0.547189	0.595531	0.466215	-0.11438	-0.29683	-0.52037			0.785149	-0.67833	-0.47827	-0.78676	-0.67546	-0.69037	-0.65119	-0.75984			0.785149	-0.54499	-0.47827	-0.69591	-0.75829			0.785155	0.157212	0.006472	-0.06918	-0.50705	0.609387	0.504944	-0.06248	0.166025
0.785738	0.21731	0.227168	0.546947	0.594241	0.46248	-0.11468	-0.29686	-0.52067			0.785733	-0.6787	-0.47923	-0.78572	-0.67624	-0.68958	-0.65242	-0.76194			0.785733	-0.54489	-0.47923	-0.69672	-0.76259			0.785738	0.158213	0.007265	-0.06896	-0.50684	0.611969	0.5051	-0.06166	0.164564
0.786322	0.21885	0.227932	0.546812	0.592657	0.460049	-0.1153	-0.29646	-0.5195			0.786316	-0.67991	-0.48037	-0.78516	-0.67697	-0.68901	-0.65392	-0.76461			0.786316	-0.54494	-0.48037	-0.69764	-0.76621			0.786322	0.15854	0.00713	-0.06956	-0.50467	0.613616	0.505149	-0.06033	0.16292
0.786905	0.22093	0.229208	0.547003	0.591419	0.460464	-0.11641	-0.29562	-0.51716			0.786899	-0.68114	-0.48122	-0.7857	-0.67724	-0.68883	-0.65525	-0.76694			0.786899	-0.54567	-0.48122	-0.69824	-0.7681			0.786905	0.158419	0.007311	-0.07094	-0.50041	0.613943	0.505053	-0.0589	0.162323
0.787488	0.22339	0.230605	0.547888	0.591102	0.464026	-0.11773	-0.29467	-0.51427			0.787483	-0.68202	-0.48179	-0.78723	-0.6767	-0.68881	-0.65591	-0.76848			0.787483	-0.5473	-0.48179	-0.6982	-0.76809			0.787488	0.157995	0.007879	-0.07287	-0.49506	0.613052	0.505112	-0.05781	0.162886
0.788072	0.22598	0.231345	0.549592	0.591735	0.468762	-0.11879	-0.29416	-0.51129			0.788066	-0.68299	-0.48262	-0.78893	-0.67548	-0.68876	-0.65557	-0.7694			0.788066	-0.54942	-0.48262	-0.69803	-0.76686			0.788072	0.157175	0.007967	-0.07471	-0.49059	0.611354	0.505802	-0.05736	0.163553
0.788655	0.228	0.231206	0.551734	0.592658	0.471449	-0.11936	-0.29438	-0.5084			0.788649	-0.6846	-0.48394	-0.79004	-0.67426	-0.68914	-0.65434	-0.76971			0.788649	-0.55124	-0.48394	-0.69843	-0.76548			0.788655	0.156165	0.007125	-0.07577	-0.48912	0.609524	0.507233	-0.05751	0.163305
0.789238	0.22849	0.231047	0.55369	0.593021	0.470373	-0.11956	-0.29503	-0.5059			0.789233	-0.68687	-0.48521	-0.7903	-0.67377	-0.69068	-0.65268	-0.76888			0.789233	-0.55235	-0.48521	-0.69938	-0.76455			0.789238	0.155582	0.005723	-0.07582	-0.4915	0.608271	0.508829	-0.05778	0.162081
0.789822	0.22712	0.231959	0.554956	0.592429	0.466969	-0.11974	-0.29539	-0.5044			0.789816	-0.68917	-0.48585	-0.78987	-0.67431	-0.69339	-0.65122	-0.76684			0.789816	-0.55278	-0.48585	-0.7003	-0.76395			0.789822	0.155764	0.004554	-0.07494	-0.49658	0.608058	0.509841	-0.05763	0.160335
0.790405	0.22436	0.233873	0.555371	0.590954	0.464063	-0.12018	-0.29485	-0.50456			0.790399	-0.69062	-0.48607	-0.78907	-0.67558	-0.69633	-0.65038	-0.76461			0.790399	-0.55268	-0.48607	-0.70061	-0.76352			0.790405	0.156327	0.004154	-0.07336	-0.5019	0.608893	0.509861	-0.05688	0.15845
0.790988	0.22102	0.235466	0.55511	0.58882	0.462931	-0.12094	-0.29365	-0.50662			0.790983	-0.6908	-0.48647	-0.78827	-0.67678	-0.69841	-0.65008	-0.76334			0.790983	-0.5524	-0.48647	-0.70003	-0.7633			0.790988	0.156537	0.004512	-0.07175	-0.50528	0.610358	0.509007	-0.05581	0.15685
0.791572	0.21788	0.235392	0.554486	0.58642	0.462951	-0.12178	-0.29259	-0.51005			0.791566	-0.68996	-0.48721	-0.78784	-0.67735	-0.69947	-0.64996	-0.76324			0.791566	-0.55237	-0.48721	-0.69901	-0.76332			0.791572	0.155965	0.005351	-0.07108	-0.50619	0.611951	0.507764	-0.05489	0.156
0.792155	0.21564	0.233282	0.553797	0.58414	0.463351	-0.12203	-0.29211	-0.51364			0.792149	-0.6888	-0.48798	-0.78802	-0.67766	-0.70031	-0.64999	-0.7636			0.792149	-0.55272	-0.48798	-0.69849	-0.76361			0.792155	0.154665	0.006575	-0.07188	-0.50481	0.613322	0.50669	-0.05439	0.15586
0.792738	0.21457	0.229813	0.553447	0.58213	0.464114	-0.12106	-0.2921	-0.51611			0.792733	-0.68803	-0.48879	-0.78877	-0.6785	-0.70159	-0.65028	-0.76353			0.792733	-0.55329	-0.48879	-0.69904	-0.76423			0.792738	0.152998	0.008238	-0.07364	-0.50087	0.614178	0.506285	-0.0542	0.15594
0.793322	0.21449	0.226083	0.553853	0.5806	0.465078	-0.11905	-0.29226	-0.51655			0.793316	-0.68778	-0.49002	-0.78963	-0.68002	-0.70302	-0.65083	-0.76268			0.793316	-0.55387	-0.49002	-0.70038	-0.76513			0.793322	0.15134	0.010193	-0.07541	-0.49447	0.614323	0.506872	-0.05395	0.15615
0.793905	0.21516	0.223131	0.554938	0.58002	0.465172	-0.11698	-0.29222	-0.5149			0.793899	-0.68775	-0.49186	-0.79003	-0.682	-0.70396	-0.65158	-0.76145			0.793899	-0.55434	-0.49186	-0.70172	-0.76627			0.793905	0.149999	0.011833	-0.07678	-0.48723	0.613731	0.508306	-0.05325	0.15702
0.794488	0.21637	0.221231	0.555915	0.58057	0.463165	-0.11582	-0.29184	-0.51231			0.794483	-0.68777	-0.49389	-0.78966	-0.68413	-0.70425	-0.65257	-0.76056			0.794483	-0.55461	-0.49389	-0.70241	-0.76758			0.794488	0.149166	0.012173	-0.07809	-0.4819	0.612494	0.50996	-0.05219	0.158518
0.795072	0.2175	0.219908	0.556098	0.58195	0.459164	-0.11577	-0.29163	-0.51028			0.795066	-0.68782	-0.49529	-0.78874	-0.68582	-0.70421	-0.65348	-0.76018			0.795066	-0.55447	-0.49529	-0.70246	-0.76861			0.795072	0.148956	0.010566	-0.07939	-0.48077	0.610934	0.511198	-0.05126	0.159777
0.795655	0.21757	0.218916	0.555627	0.58406	0.454619	-0.11636	-0.29216	-0.50962			0.795649	-0.68795	-0.49569	-0.78773	-0.68648	-0.70412	-0.65386	-0.76007			0.795649	-0.55394	-0.49569	-0.70223	-0.76892			0.795655	0.14958	0.007423	-0.08	-0.48437	0.609739	0.511662	-0.0507	0.160121
0.796238	0.21626	0.218539	0.555203	0.587177	0.451123	-0.11693	-0.29321	-0.51038			0.796233	-0.68836	-0.49561	-0.78713	-0.68594	-0.70411	-0.65367	-0.76036			0.796233	-0.55365	-0.49561	-0.70198	-0.76885			0.796238	0.151149	0.003875	-0.07935	-0.49133	0.609538	0.511218	-0.0505	0.160112
0.796822	0.21443	0.218958	0.55524	0.591302	0.449618	-0.11702	-0.294	-0.51197			0.796816	-0.6892	-0.49581	-0.78737	-0.68452	-0.70428	-0.65314	-0.7614			0.796816	-0.5543	-0.49581	-0.70189	-0.76933			0.796822	0.153184	0.001117	-0.07768	-0.49931	0.610426	0.510072	-0.05076	0.16074
0.797405	0.21344	0.220151	0.555543	0.595838	0.450294	-0.11648	-0.29387	-0.51369			0.797399	-0.69022	-0.49645	-0.78854	-0.68283	-0.70453	-0.65215	-0.76318			0.797399	-0.55582	-0.49645	-0.70219	-0.77088			0.797405	0.154791	0.000182	-0.07581	-0.50577	0.612008	0.508855	-0.0516	0.162178
0.797988	0.2138	0.221911	0.555613	0.600095	0.452608	-0.11551	-0.29267	-0.51504			0.797983	-0.69094	-0.497	-0.79013	-0.6817	-0.70466	-0.65067	-0.76535			0.797983	-0.55749	-0.497	-0.70292	-0.77298			0.797988	0.155503	0.001416	-0.07445	-0.50877	0.61373	0.508118	-0.05292	0.163957
0.798572	0.21494	0.223494	0.555194	0.603531	0.455658	-0.11456	-0.29107	-0.51554			0.798566	-0.69088	-0.49671	-0.79139	-0.6817	-0.70455	-0.64918	-0.76741			0.798566	-0.55857	-0.49671	-0.70393	-0.77444			0.798572	0.155145	0.00373	-0.07412	-0.50823	0.615212	0.507975	-0.05433	0.165592
0.799155	0.21608	0.224151	0.554482	0.605333	0.459081	-0.11421	-0.29001	-0.51495			0.799149	-0.68979	-0.49537	-0.79178	-0.68281	-0.70409	-0.64812	-0.76865			0.799149	-0.55865	-0.49537	-0.70511	-0.77448			0.799155	0.153743	0.005407	-0.07489	-0.50596	0.616201	0.508313	-0.05534	0.166616
0.799738	0.21672	0.224095	0.553983	0.604564	0.46309	-0.11464	-0.28983	-0.51387			0.799733	-0.68775	-0.49366	-0.79151	-0.6845	-0.70315	-0.64723	-0.76833			0.799733	-0.55779	-0.49366	-0.70635	-0.77355			0.799738	0.151997	0.005975	-0.07631	-0.50404	0.616547	0.509002	-0.05559	0.166496
0.800322	0.21649	0.224174	0.554076	0.600788	0.467542	-0.11543	-0.28992	-0.51337			0.800316	-0.68523	-0.49247	-0.7914	-0.68596	-0.70184	-0.64606	-0.76642			0.800316	-0.55628	-0.49247	-0.70731	-0.77282			0.800322	0.150874	0.006221	-0.07796	-0.50337	0.616152	0.509762	-0.05485	0.165136
0.800905	0.21529	0.224565	0.554347	0.594502	0.471612	-0.11582	-0.28962	-0.51416			0.800899	-0.6829	-0.49235	-0.79208	-0.68662	-0.70076	-0.64466	-0.76401			0.800899	-0.55448	-0.49235	-0.70762	-0.77301			0.800905	0.150628	0.006645	-0.07995	-0.50356	0.614919	0.510327	-0.05316	0.163142
0.801488	0.21353	0.224644	0.553774	0.587205	0.474494	-0.11531	-0.28895	-0.51617			0.801483	-0.68165	-0.49306	-0.79344	-0.68666	-0.70057	-0.64321	-0.76264			0.801483	-0.55267	-0.49306	-0.70748	-0.7741			0.801488	0.150805	0.006976	-0.08247	-0.50391	0.612974	0.510701	-0.05087	0.161322
0.802072	0.21183	0.223973	0.552032	0.58092	0.475537	-0.11408	-0.28827	-0.51871			0.802066	-0.68239	-0.49391	-0.79477	-0.68643	-0.70132	-0.64163	-0.76318			0.802066	-0.55126	-0.49391	-0.70749	-0.77578			0.802072	0.150981	0.006864	-0.08504	-0.50418	0.611054	0.511044	-0.04843	0.15972
0.802655	0.21072	0.222623	0.549988	0.57732	0.474252	-0.11286	-0.28793	-0.52093			0.802649	-0.68534	-0.49457	-0.7955	-0.68607	-0.70245	-0.64012	-0.76518			0.802649	-0.55084	-0.49457	-0.7082	-0.77776			0.802655	0.151056	0.006249	-0.08665	-0.50431	0.610218	0.511638	-0.04628	0.15788
0.803238	0.21047	0.220891	0.548731	0.57708	0.470866	-0.11217	-0.28819	-0.52221			0.803233	-0.68964	-0.49513	-0.79569	-0.68577	-0.70341	-0.63941	-0.76726			0.803233	-0.55174	-0.49513	-0.70991	-0.77979			0.803238	0.15093	0.005206	-0.08677	-0.50426	0.610977	0.51275	-0.045	0.15589
0.803822	0.21089	0.219438	0.548819	0.57966	0.466713	-0.11199	-0.28914	-0.52229			0.803816	-0.69376	-0.49547	-0.79597	-0.68594	-0.7041	-0.64017	-0.76827			0.803816	-0.55366	-0.49547	-0.71259	-0.78161			0.803822	0.150419	0.003903	-0.08564	-0.5044	0.612893	0.514275	-0.04519	0.15443
0.804405	0.21163	0.219284	0.550151	0.58376	0.463351	-0.11207	-0.29053	-0.52156			0.804399	-0.6965	-0.49523	-0.79693	-0.68688	-0.70472	-0.64246	-0.76822			0.804399	-0.55586	-0.49523	-0.71563	-0.78278			0.804405	0.149584	0.002589	-0.08363	-0.5052	0.61513	0.5158	-0.04684	0.15414
0.804988	0.21244	0.221017	0.552181	0.588206	0.461465	-0.11244	-0.29184	-0.52085			0.804983	-0.69775	-0.49456	-0.79861	-0.68862	-0.70531	-0.6453	-0.76782			0.804983	-0.55764	-0.49456	-0.7179	-0.783			0.804988	0.149068	0.00164	-0.08125	-0.50641	0.616941	0.516884	-0.04912	0.15515
0.805572	0.21292	0.224067	0.554342	0.592281	0.460486	-0.11323	-0.29255	-0.52069			0.805566	-0.69818	-0.49426	-0.80062	-0.69085	-0.70566	-0.64741	-0.76764			0.805566	-0.55869	-0.49426	-0.71847	-0.78239			0.805572	0.149501	0.001323	-0.07909	-0.50716	0.617975	0.517164	-0.05091	0.15684
0.806155	0.21266	0.226926	0.556204	0.595312	0.459276	-0.11426	-0.29267	-0.52065			0.806149	-0.69833	-0.4949	-0.80234	-0.69305	-0.70564	-0.64829	-0.76785			0.806149	-0.55897	-0.4949	-0.71756	-0.78136			0.806155	0.150754	0.001337	-0.07761	-0.50738	0.618249	0.516642	-0.05152	0.15795
0.806738	0.21191	0.228356	0.557336	0.596895	0.457344	-0.11496	-0.29272	-0.51974			0.806733	-0.6985	-0.49628	-0.80328	-0.69475	-0.70555	-0.64851	-0.7683			0.806733	-0.55884	-0.49628	-0.7165	-0.78049			0.806738	0.152146	0.001151	-0.0769	-0.50813	0.617789	0.515809	-0.05106	0.15762
0.807322	0.21153	0.228305	0.557582	0.59697	0.455514	-0.11481	-0.29308	-0.51753			0.807316	-0.69915	-0.49776	-0.80342	-0.69577	-0.70583	-0.64895	-0.76862			0.807316	-0.55903	-0.49776	-0.71672	-0.78015			0.807322	0.153157	0.000578	-0.07693	-0.51016	0.6166	0.515449	-0.05025	0.15638
0.807905	0.21233	0.227419	0.557094	0.595544	0.45496	-0.11403	-0.29387	-0.51473			0.807899	-0.70035	-0.49862	-0.8033	-0.69619	-0.70667	-0.64991	-0.76845			0.807899	-0.55994	-0.49862	-0.71828	-0.78043			0.807905	0.153552	-0.00023	-0.07748	-0.5127	0.615038	0.516085	-0.04968	0.15552
0.808488	0.21443	0.226623	0.555916	0.592821	0.45603	-0.11343	-0.29521	-0.51225			0.808483	-0.70161	-0.49836	-0.80345	-0.69618	-0.70789	-0.65093	-0.76784			0.808483	-0.56117	-0.49836	-0.72005	-0.7811			0.808488	0.153538	-0.00071	-0.07769	-0.51418	0.613799	0.517477	-0.04939	0.15572
0.809072	0.21701	0.22687	0.554198	0.589631	0.458089	-0.11324	-0.29692	-0.51048			0.809066	-0.70278	-0.49733	-0.80388	-0.69602	-0.70927	-0.65174	-0.76721			0.809066	-0.5622	-0.49733	-0.721	-0.78177			0.809072	0.153622	-0.00014	-0.07665	-0.51358	0.613432	0.518875	-0.04901	0.1565
0.809655	0.21881	0.228318	0.55253	0.587088	0.460007	-0.11293	-0.29817	-0.5096			0.809649	-0.70442	-0.49669	-0.80428	-0.696	-0.71081	-0.65265	-0.76696			0.809649	-0.56294	-0.49669	-0.72128	-0.78215			0.809655	0.15406	0.00149	-0.07438	-0.51143	0.614042	0.519801	-0.04848	0.15715
0.810238	0.219	0.229902	0.551571	0.58593	0.460664	-0.11205	-0.29817	-0.50994			0.810233	-0.70708	-0.49737	-0.80455	-0.69622	-0.71285	-0.65359	-0.76709			0.810233	-0.56392	-0.49737	-0.72179	-0.78251			0.810238	0.154568	0.003214	-0.07198	-0.50947	0.61542	0.520239	-0.04835	0.15766
0.810822	0.21766	0.230535	0.551329	0.58636	0.45976	-0.11091	-0.29699	-0.51172			0.810816	-0.7105	-0.49938	-0.80503	-0.69651	-0.71552	-0.65391	-0.76732			0.810816	-0.56578	-0.49938	-0.72324	-0.78356			0.810822	0.154852	0.004061	-0.07064	-0.5092	0.617255	0.520263	-0.04914	0.158583
0.811405	0.21563	0.230172	0.55112	0.587945	0.458661	-0.11019	-0.29552	-0.5147			0.811399	-0.71367	-0.50209	-0.80603	-0.69675	-0.71821	-0.65314	-0.76753			0.811399	-0.56859	-0.50209	-0.72567	-0.78583			0.811405	0.155187	0.004028	-0.07084	-0.51066	0.619127	0.520011	-0.05066	0.160274
0.811988	0.21406	0.229259	0.550551	0.589729	0.459565	-0.11028	-0.29459	-0.51829			0.811983	-0.71565	-0.50484	-0.80732	-0.6971	-0.72001	-0.65173	-0.76803			0.811983	-0.57165	-0.50484	-0.72867	-0.78913			0.811988	0.155941	0.003492	-0.07203	-0.51242	0.620485	0.519716	-0.05205	0.162193
0.812572	0.21404	0.227834	0.550039	0.590828	0.462801	-0.111	-0.29438	-0.52188			0.812566	-0.71594	-0.50703	-0.8082	-0.6976	-0.72042	-0.65059	-0.769			0.812566	-0.57384	-0.50703	-0.73161	-0.79244			0.812572	0.156784	0.002226	-0.07312	-0.51263	0.620786	0.519435	-0.05256	0.163274
0.813155	0.21594	0.225799	0.550091	0.590934	0.466285	-0.11188	-0.29471	-0.52483			0.813149	-0.71456	-0.50816	-0.80812	-0.69798	-0.71943	-0.65027	-0.76996			0.813149	-0.57414	-0.50816	-0.73349	-0.79459			0.813155	0.156919	7.4e-05	-0.07342	-0.51026	0.619708	0.519027	-0.05205	0.162919
0.813738	0.21899	0.223569	0.55078	0.590204	0.467882	-0.11256	-0.29545	-0.5266			0.813733	-0.71199	-0.50818	-0.80724	-0.69796	-0.71736	-0.65065	-0.77027			0.813733	-0.57248	-0.50818	-0.73349	-0.79515			0.813738	0.155885	-0.00217	-0.07335	-0.50579	0.617453	0.51851	-0.05086	0.161122
0.814322	0.22137	0.222018	0.552065	0.589249	0.467118	-0.11286	-0.29635	-0.52717			0.814316	-0.70909	-0.50743	-0.80624	-0.69756	-0.71491	-0.65141	-0.76968			0.814316	-0.56978	-0.50743	-0.73172	-0.79465			0.814322	0.154027	-0.00339	-0.07392	-0.50048	0.614797	0.518205	-0.04942	0.15805
0.814905	0.22136	0.221799	0.553932	0.589025	0.464962	-0.11288	-0.29695	-0.52699			0.814899	-0.70654	-0.5064	-0.80554	-0.69693	-0.71289	-0.65229	-0.76837			0.814899	-0.56709	-0.5064	-0.72919	-0.79383			0.814905	0.152225	-0.00322	-0.07574	-0.49513	0.612622	0.51827	-0.04813	0.1544
0.815488	0.21882	0.222804	0.555771	0.590097	0.462931	-0.11297	-0.29705	-0.52642			0.815483	-0.70473	-0.50525	-0.80495	-0.69616	-0.71186	-0.65296	-0.7666			0.815483	-0.56501	-0.50525	-0.72699	-0.79313			0.815488	0.151037	-0.0022	-0.07845	-0.49028	0.61152	0.518463	-0.04735	0.1514
0.816072	0.21509	0.224402	0.556516	0.591824	0.462033	-0.1134	-0.29685	-0.52533			0.816066	-0.70375	-0.50371	-0.80401	-0.6954	-0.71189	-0.65282	-0.76462			0.816066	-0.56366	-0.50371	-0.72579	-0.79258			0.816072	0.150446	-0.00092	-0.08107	-0.48713	0.611792	0.518581	-0.04744	0.14971
0.816655	0.21182	0.225929	0.55566	0.592811	0.462163	-0.11385	-0.29652	-0.52348			0.816649	-0.7034	-0.50159	-0.80268	-0.69491	-0.71266	-0.65135	-0.76257			0.816649	-0.56287	-0.50159	-0.7258	-0.7917			0.816655	0.150404	0.000531	-0.08259	-0.48709	0.613277	0.518706	-0.04849	0.14898
0.817238	0.21019	0.226958	0.553988	0.592271	0.462578	-0.11365	-0.2961	-0.52118			0.817233	-0.70325	-0.49927	-0.8015	-0.69486	-0.71373	-0.64875	-0.76083			0.817233	-0.56238	-0.49927	-0.72678	-0.79026			0.817238	0.150977	0.002184	-0.08258	-0.49027	0.615216	0.518941	-0.05016	0.14863
0.817822	0.21045	0.227489	0.553052	0.59073	0.462718	-0.1126	-0.29565	-0.51932			0.817816	-0.70307	-0.49735	-0.80089	-0.69504	-0.71488	-0.64614	-0.76006			0.817816	-0.56237	-0.49735	-0.72823	-0.78903			0.817822	0.152011	0.00374	-0.08151	-0.49521	0.616714	0.519204	-0.05184	0.14853
0.818405	0.21189	0.227694	0.553849	0.589542	0.46248	-0.11155	-0.29531	-0.51868			0.818399	-0.70313	-0.49618	-0.80041	-0.69512	-0.71582	-0.64481	-0.76029			0.818399	-0.56329	-0.49618	-0.72972	-0.7891			0.818405	0.153063	0.004736	-0.08012	-0.50031	0.617401	0.519273	-0.05304	0.14888
0.818988	0.21351	0.227429	0.555949	0.58977	0.46208	-0.1116	-0.29521	-0.51904			0.818983	-0.70381	-0.49571	-0.79925	-0.69483	-0.71604	-0.64501	-0.76058			0.818983	-0.56505	-0.49571	-0.73105	-0.79075			0.818988	0.153696	0.004931	-0.07886	-0.50476	0.617466	0.518998	-0.05354	0.14982
0.819572	0.2147	0.22646	0.557764	0.591261	0.461735	-0.11303	-0.29539	-0.51945			0.819566	-0.70504	-0.4954	-0.79736	-0.69408	-0.71524	-0.64585	-0.76009			0.819566	-0.56673	-0.4954	-0.73194	-0.79318			0.819572	0.153934	0.004312	-0.07825	-0.50813	0.617165	0.518627	-0.05335	0.15139
0.820155	0.21522	0.224905	0.557787	0.593152	0.461185	-0.11529	-0.29599	-0.51932			0.820149	-0.70633	-0.49471	-0.7954	-0.6929	-0.71369	-0.64656	-0.75899			0.820149	-0.56737	-0.49471	-0.73183	-0.7952			0.820155	0.154409	0.003278	-0.07877	-0.50975	0.616566	0.518633	-0.05252	0.15369
0.820738	0.21501	0.223355	0.555902	0.594851	0.459835	-0.11746	-0.2969	-0.51891			0.820733	-0.70719	-0.49394	-0.7939	-0.69137	-0.71196	-0.64712	-0.75808			0.820733	-0.56688	-0.49394	-0.73056	-0.79594			0.820738	0.155764	0.002506	-0.08031	-0.50916	0.615832	0.519161	-0.05118	0.15679
0.821322	0.21429	0.222824	0.553415	0.596146	0.457279	-0.11874	-0.29749	-0.51856			0.821316	-0.70759	-0.49408	-0.79315	-0.68955	-0.71048	-0.64778	-0.758			0.821316	-0.56589	-0.49408	-0.72878	-0.79516			0.821322	0.157976	0.002669	-0.08217	-0.50715	0.615361	0.520022	-0.04959	0.160284
0.821905	0.21353	0.223951	0.551795	0.596905	0.453721	-0.1189	-0.29708	-0.51828			0.821899	-0.70794	-0.4958	-0.79345	-0.6877	-0.70958	-0.64866	-0.75898			0.821899	-0.565	-0.4958	-0.72738	-0.7934			0.821905	0.160426	0.003959	-0.08353	-0.50534	0.615472	0.521148	-0.04807	0.163008
0.822488	0.21305	0.226339	0.551538	0.597119	0.450117	-0.11823	-0.29573	-0.51806			0.822483	-0.70845	-0.49874	-0.79511	-0.68628	-0.70951	-0.64996	-0.76087			0.822483	-0.56436	-0.49874	-0.72671	-0.7914			0.822488	0.162507	0.0059	-0.0841	-0.50461	0.616315	0.522857	-0.04696	0.163972
0.823072	0.21249	0.228937	0.55227	0.596913	0.447826	-0.11695	-0.29429	-0.51826			0.823066	-0.70849	-0.5017	-0.79778	-0.68539	-0.71005	-0.652	-0.76298			0.823066	-0.56375	-0.5017	-0.72648	-0.78947			0.823072	0.164034	0.007665	-0.0841	-0.50392	0.617914	0.525247	-0.04661	0.163199
0.823655	0.21132	0.230669	0.55362	0.596424	0.447886	-0.11523	-0.29379	-0.51918			0.823649	-0.7072	-0.50359	-0.80032	-0.6846	-0.71058	-0.65465	-0.76433			0.823649	-0.56307	-0.50359	-0.72627	-0.78757			0.823655	0.16504	0.008307	-0.08397	-0.50144	0.619936	0.527628	-0.0472	0.161234
[truncated: 7,269 more rows]

## Sheet: Fig 1b
Experiment E006747										Experiment E006747
[truncated: 15 more rows]

## Sheet: Fig 1c
Temperature (˜C)	COR200151 delta-furin	COR200235 K986P	COR200236 V987P	COR200017 S-2P	COR200550 D614G			Temperature (˜C)	COR200017 S-2P	COR200189 D614N	COR200348 N532P	COR200367 T572I				Temperature (˜C)	COR200017 S-2P	COR200152 A892P	COR200153 A942P	COR200386 F888C_G880C (DS1)
[truncated: 1,377 more rows]

[truncated: 10 more sheets: Fig 1d, Fig 2a, Fig 2b, Fig 2c, Fig 2d, Fig S2A, Fig2SB, Fig S3, Fig S4, Fig S5]
